# Supplementary material for: Specific ablation of the NCoR corepressor δ splice variant reveals alternative RNA splicing as a key regulator of hepatic metabolism
Source: PLoS One. 2020 Oct 26;15(10):e0241238. doi: 10.1371/journal.pone.0241238 (PMC7588069; doi:10.1371/journal.pone.0241238)
Supplement: S1 Table — An Excel workbook containing individual worksheets with normalized count data (FPKM) for each mouse sample and worksheets for each pairwise differential gene expression (DGE) top table. Indicated are the Mouse Genome Informatics (MGI) gene symbols, expression level base means, fold change (log base 2), log-fold-change standard error (LFC SE), Wald statistics, (stats), raw p values, and adjusted p values. (XLSX) [file pone.0241238.s002.xlsx]

## Sheet: Key
Sheet 2020-04-06_FPKM_counts_2015data contains normalized count data (FPKM)
Remaining sheets contain pairwise differential gene expression (DGE) lists (Top Tables)
Abreviation	Genotype
OKO	ω-/-
DKO	δ-/-
WT	WT
Abreviation	Diet
LFD	10% Low Fat Diet
HFD	60% High Fat Diet
Diet	Genotype	Mouse ID
HFD	WT	C57BL-6N-323
HFD	WT	C57BL-6N-324
HFD	WT	C57BL-6N-325
HFD	WT	NCoRw-426
LFD	WT	C57BL-6N-326
LFD	WT	C57BL-6N-327
LFD	WT	NCoRw-430
HFD	OKO	NCoRd-507
HFD	OKO	NCoRd-508A
HFD	OKO	NCoRd-509
HFD	OKO	NCoRd-513A
LFD	OKO	NCoRd-504
LFD	OKO	NCoRd-505
LFD	OKO	NCoRd-512
HFD	DKO	NCoRw-416
HFD	DKO	NCoRw-417
HFD	DKO	NCoRw-418
HFD	DKO	NCoRw-421
LFD	DKO	NCoRw-405
LFD	DKO	NCoRw-406
LFD	DKO	NCoRw-407
LFD	DKO	NCoRw-409

## Sheet: 2020-04-06_FPKM_counts_2015data
		Genotype	WT	WT	WT	WT	WT	WT	WT	OKO	OKO	OKO	OKO	OKO	OKO	OKO	DKO	DKO	DKO	DKO	DKO	DKO	DKO	DKO
		Diet	HFD	HFD	HFD	HFD	LFD	LFD	LFD	HFD	HFD	HFD	HFD	LFD	LFD	LFD	HFD	HFD	HFD	HFD	LFD	LFD	LFD	LFD
ensembl_gene_id	gene_id	mgi_symbol	C57BL-6N-323	C57BL-6N-324	C57BL-6N-325	NCoRw-426	C57BL-6N-326	C57BL-6N-327	NCoRw-430	NCoRd-507	NCoRd-508A	NCoRd-509	NCoRd-513A	NCoRd-504	NCoRd-505	NCoRd-512	NCoRw-416	NCoRw-417	NCoRw-418	NCoRw-421	NCoRw-405	NCoRw-406	NCoRw-407	NCoRw-409
ENSMUSG00000000001	ENSMUSG00000000001.4	Gnai3	19.5489	20.9801	25.2527	22.8505	24.787	27.6926	23.4525	26.9956	24.0297	24.7044	24.1861	24.1661	27.4619	24.5442	22.9406	20.8681	22.5841	23.3007	25.3622	23.7468	24.9022	27.7641
ENSMUSG00000000028	ENSMUSG00000000028.15	Cdc45	0.628059	0.564599	0.426957	1.40274	0.497216	0.469195	0.434245	0.886876	0.564926	0.783128	0.944505	0.250878	0.669007	0.410141	0.458653	0.941039	0.565731	0.634636	0.546664	0.596673	0.547119	0.358751
ENSMUSG00000000037	ENSMUSG00000000037.16	Scml2	0	0	0.0346014	0.0153942	0.0129343	0	0	0.0129772	0	0.013751	0	0	0.261047	0.151614	0.0146427	0.0146878	0	0	0.0411381	0.0126994	0	0.0148219
ENSMUSG00000000049	ENSMUSG00000000049.11	Apoh	1167.14	1459.1	1418.61	1520.84	1413.26	1438.22	1912.16	1060.86	1216.21	1291.43	1295.5	1467.8	554.291	1513.87	1652.21	1510.66	1460.06	1607.65	1499.17	1845.23	1563.26	1618.31
ENSMUSG00000000056	ENSMUSG00000000056.7	Narf	6.24564	13.5684	19.5406	16.0648	14.3602	14.1109	10.5667	12.3964	6.7541	15.4487	10.4076	10.1363	8.5765	13.8817	22.4326	14.4098	19.3254	19.5836	19.3766	17.9905	14.0651	15.2361
ENSMUSG00000000058	ENSMUSG00000000058.6	Cav2	2.24862	3.16607	6.48142	2.26906	2.5499	3.11866	1.89991	3.39523	1.86825	1.52014	4.16679	1.94793	9.89422	3.71526	2.42808	2.35436	4.09309	2.64925	3.89083	3.36933	3.21328	3.14052
ENSMUSG00000000078	ENSMUSG00000000078.7	Klf6	2.23438	1.09646	1.75262	1.29324	3.10794	2.22067	1.48027	7.07022	2.76866	2.73509	3.29684	1.83221	11.0157	1.8075	2.55971	2.33169	3.20193	2.04284	2.22772	2.10232	1.56116	1.94099
ENSMUSG00000000085	ENSMUSG00000000085.16	Scmh1	14.6921	17.6437	14.5594	15.7925	18.6949	11.2538	11.6316	14.9462	15.8605	15.9422	15.8695	15.1759	19.7118	14.3973	19.6566	13.4994	15.2224	14.0929	13.4923	14.1903	15.895	15.7707
ENSMUSG00000000088	ENSMUSG00000000088.7	Cox5a	324.382	321.951	267.676	299.696	245.228	259.754	322.022	251.355	346.98	312.991	382.538	304.629	151.355	295.259	302.503	283.393	268.391	314.263	234.218	224.944	283.152	290.118
ENSMUSG00000000093	ENSMUSG00000000093.6	Tbx2	1.03731	0.975073	1.02336	1.04121	1.66499	1.29639	0.845013	1.40626	1.06877	1.4501	1.44738	1.2815	3.89469	1.05854	1.4483	1.45275	1.52371	1.61043	1.71533	0.932828	1.26838	0.959384
ENSMUSG00000000094	ENSMUSG00000000094.12	Tbx4	0	0	0.0209055	0	0	0.040726	0	0.0117609	0	0	0.0136638	0	0.0405565	0	0.0265406	0.0133111	0.0163684	0	0	0.0115091	0	0
ENSMUSG00000000120	ENSMUSG00000000120.6	Ngfr	0.883855	1.42611	0.684398	0.593162	1.63468	1.01583	1.80197	2.41016	1.99318	2.46908	0.975973	3.04397	4.07515	0.958076	0.710901	0.905507	1.09957	0.831058	1.70136	1.95731	1.1162	1.26787
ENSMUSG00000000126	ENSMUSG00000000126.11	Wnt9a	0.447152	0.680026	0.387661	0.246387	0.496838	0.383595	0.232454	0.342711	0.564496	0.440174	0.168916	0.270272	0.190999	0.0970647	0.246078	0.246835	0.375797	0.448766	0.186554	0.508141	0.792456	0.545625
ENSMUSG00000000127	ENSMUSG00000000127.15	Fer	2.17466	2.75672	2.50915	4.11277	2.82616	2.45833	2.21726	2.16691	2.0472	2.47979	2.57505	2.40985	2.75411	2.41588	2.79429	2.60668	3.01582	2.86741	3.07476	3.308	2.43969	3.05477
ENSMUSG00000000131	ENSMUSG00000000131.15	Xpo6	96.4221	79.8472	69.9445	85.6133	80.8373	78.5517	77.8644	88.1393	64.3637	73.4532	95.0383	68.2557	68.8656	76.0275	87.5113	86.8481	78.4871	79.0538	78.6053	77.2612	88.1862	75.4831
ENSMUSG00000000134	ENSMUSG00000000134.17	Tfe3	4.39543	4.18802	7.29584	7.62991	10.277	12.653	8.16478	12.9766	10.9255	8.79116	7.09466	8.65132	12.3774	4.79527	11.804	9.78663	7.62819	8.54091	7.15352	10.0292	7.16863	10.0904
ENSMUSG00000000142	ENSMUSG00000000142.15	Axin2	5.74896	3.01718	4.7328	1.71432	5.511	2.4659	6.96174	6.72314	6.83071	5.82569	4.9822	6.00765	4.56823	8.95583	3.40306	3.1824	3.03885	2.10599	2.30719	3.93522	4.562	4.37765
ENSMUSG00000000148	ENSMUSG00000000148.17	Brat1	3.31942	3.18961	3.41623	3.29034	3.17873	2.86591	3.42982	4.38397	3.49396	3.94084	2.88458	3.49117	3.58838	3.45906	2.71946	2.55146	3.39773	2.41722	3.31515	3.71064	3.65595	4.18844
ENSMUSG00000000149	ENSMUSG00000000149.10	Gna12	53.8735	74.2689	72.6427	54.4552	74.9213	70.4408	69.4137	55.1067	62.8369	64.9313	47.3212	58.2874	35.3748	59.5595	61.2817	61.0144	65.697	66.5799	69.5801	75.7872	73.3551	68.7466
ENSMUSG00000000154	ENSMUSG00000000154.16	Slc22a18	65.5471	62.4376	52.6824	66.0365	49.0986	48.1614	65.5258	67.2706	54.9313	65.2914	60.9851	60.827	52.5561	60.6665	70.4672	64.56	62.7537	66.5128	61.4403	60.7725	57.5759	58.6624
ENSMUSG00000000157	ENSMUSG00000000157.16	Itgb2l	0	0.0370726	0.0226435	0.120889	0.0253929	0	0	0	0	0	0	0	0	0	0	0.0288354	0.0354584	0	0.107685	0	0	0
ENSMUSG00000000159	ENSMUSG00000000159.16	Igsf5	45.271	38.3162	49.5867	39.1225	35.8592	38.9709	41.141	40.997	51.0018	38.6069	49.2204	35.9162	33.1148	38.4548	31.55	29.6552	32.7473	35.7477	37.6041	46.6889	41.05	48.0158
ENSMUSG00000000167	ENSMUSG00000000167.14	Pih1d2	0.639553	1.04035	0.401327	0.446377	1.01263	0.912127	0.210567	0.489182	0.767018	0.917078	0.306024	1.06445	1.27599	0.571516	0.594423	0.851786	0.209485	0.958952	0.437382	0.368237	0.214281	0.773611
ENSMUSG00000000168	ENSMUSG00000000168.9	Dlat	20.7657	15.7679	20.6029	26.4851	25.7503	25.9602	30.7052	31.5085	19.9713	17.6857	26.066	19.8319	15.643	25.851	25.4589	22.5123	26.2153	22.9453	23.3424	21.1371	21.6801	18.4609
ENSMUSG00000000171	ENSMUSG00000000171.5	Sdhd	151.257	140.267	136.125	155.275	133.342	128.088	163.857	121.224	155.947	133.989	175.454	127.472	60.0839	144.699	136.379	131.031	125.487	134.785	131.387	127.49	140.613	129.078
ENSMUSG00000000182	ENSMUSG00000000182.9	Fgf23	0.0461513	0	0	0	0.0202981	0.0235074	0.0227924	0	0.0230623	0.0431596	0	0	0.0351145	0	0	0	0	0	0	0	0	0
ENSMUSG00000000183	ENSMUSG00000000183.6	Fgf6	0.0081927	0	0.00642627	0.0171543	0.00720657	0.016692	0	0	0	0.00766161	0	0	0.00415564	0.0337899	0	0	0.0201263	0	0	0	0	0.024775
ENSMUSG00000000184	ENSMUSG00000000184.12	Ccnd2	1.19656	0.953784	8.60894	8.499	11.2875	1.77588	8.37499	7.02807	5.24738	5.44062	8.1123	0.751971	27.0088	14.1564	8.4642	1.07158	14.4567	13.3955	0.942726	4.22277	7.98355	5.25089
ENSMUSG00000000194	ENSMUSG00000000194.13	Gpr107	62.6495	17.3992	25.2854	29.1509	21.9859	40.6441	32.6246	24.2442	32.2638	18.6556	18.5384	19.1282	35.783	49.2311	22.0056	20.6732	23.6425	18.3197	55.4626	17.3904	66.8225	21.2859
ENSMUSG00000000197	ENSMUSG00000000197.8	Nalcn	0.175463	0.0614546	0.0500477	0.0166997	0.0140312	0.0162496	0.0630214	0.0422333	0.0318838	0	0	0.0318584	0.145638	0.0328944	0	0.111534	0	0.0311965	0.0595025	0.0964346	0.0320664	0
ENSMUSG00000000204	ENSMUSG00000000204.16	Slfn4	0.0418221	0.201409	0.0328048	0.0437848	0.0735763	0	0.051636	0.156869	0.491125	0.195555	0.128647	0.156617	0.445488	0.194052	0.0624712	0.0208878	0.0770558	0.0715695	0.117007	0.01806	0.031528	0.115932
ENSMUSG00000000216	ENSMUSG00000000216.8	Scnn1g	0.0526819	0.0169138	0	0	0	0	0	0.395205	0.0658141	0.0246334	0.121539	0	0.0334027	0	0	0	0	0	0	0	0	0
ENSMUSG00000000223	ENSMUSG00000000223.13	Drp2	0.0277938	0.0118978	0.0145341	0	0.0488967	0.0377518	0.00915088	0.0163531	0	0.0259921	0.0379978	0.0185037	0.0516928	0.00955271	0.0092259	0.00925427	0	0.0362385	0.00863992	0.0160029	0.0186245	0.0280164
ENSMUSG00000000244	ENSMUSG00000000244.17	Tspan32	0.21119	0.0339019	0.496965	0.193463	0.232212	0.430282	0.156448	0.256282	0.738735	0.493748	0.460154	0.184536	1.13818	0.435514	0	0.158216	0.129703	0.0516293	0.393899	0.159596	0.0265345	0.106441
ENSMUSG00000000247	ENSMUSG00000000247.11	Lhx2	0.907879	0.980855	1.66164	1.20696	2.52256	0.880825	0.882501	2.0858	0.979365	0.808596	2.0391	3.78482	1.79087	1.30758	0.617075	1.87131	0.991251	0.803241	0.658516	1.77978	0.984975	1.93199
ENSMUSG00000000248	ENSMUSG00000000248.16	Clec2g	0.0335159	0	0	0	0	0	0	0.0739492	0	0.0313433	0	0.0167349	0.0255008	0	0	0	0	0	0	0	0	0.0168922
ENSMUSG00000000253	ENSMUSG00000000253.13	Gmpr	0.488386	0.383287	0.510779	0.738551	0.6444	0.663365	0.455591	0.766271	0.59657	0.710463	0.667688	0.596094	0.963383	0.53155	0.432307	0.894376	0.566562	0.875565	0.708486	0.257766	0.518171	0.711097
ENSMUSG00000000266	ENSMUSG00000000266.11	Mid2	1.49514	1.17291	1.3532	1.50864	1.63653	1.2819	1.49684	1.4509	1.16296	1.29066	1.27638	1.10799	2.07957	1.4649	1.45521	1.71648	1.55396	1.2239	1.21136	1.37894	1.43483	1.24116
ENSMUSG00000000275	ENSMUSG00000000275.16	Trim25	14.8414	15.2233	17.4755	15.9725	19.4957	19.3616	18.9138	17.2423	14.2887	16.8448	12.2871	21.6369	23.5059	20.446	15.5858	12.371	13.4321	14.207	16.9249	15.9269	16.3405	19.8785
ENSMUSG00000000276	ENSMUSG00000000276.11	Dgke	0.410278	0.223355	0.269348	0.261454	0.32559	0.372525	0.308336	0.499846	0.432325	0.45458	0.320082	0.360726	0.590394	0.49201	0.217605	0.20491	0.356051	0.187518	0.374297	0.27731	0.340669	0.238249
ENSMUSG00000000278	ENSMUSG00000000278.10	Scpep1	15.9266	15.0075	16.1255	16.0603	17.4647	13.7561	18.9739	21.0756	20.7024	18.0192	18.5345	16.7048	20.2014	19.2832	11.5399	11.7901	11.7857	11.867	18.4065	13.4176	15.6943	18.6544
ENSMUSG00000000282	ENSMUSG00000000282.12	Mnt	2.35432	2.71365	2.99518	3.38801	4.20041	4.88996	3.87844	2.45226	2.25318	2.20948	2.9258	1.86092	2.82303	2.87358	4.30789	4.42916	5.15012	5.67016	3.25845	3.64994	3.38659	2.45703
ENSMUSG00000000290	ENSMUSG00000000290.13	Itgb2	1.90459	0.966993	1.34339	1.70028	3.94809	2.00039	1.56039	7.58363	2.77407	3.54845	4.13282	1.45965	16.1313	3.30348	2.20539	1.84348	2.3757	3.59497	3.55234	1.54291	2.22604	2.63421
ENSMUSG00000000295	ENSMUSG00000000295.13	Hddc2	1.57668	0.771356	0.706702	1.25765	1.3869	2.14157	1.03822	1.12646	0.8254	0.772341	0.846814	2.32427	1.90416	1.16122	0.822429	1.79991	1.01443	1.02786	2.03051	0.778122	1.13199	1.13522
ENSMUSG00000000296	ENSMUSG00000000296.8	Tpd52l1	9.24737	9.37556	10.3077	10.2418	8.26273	6.94134	11.7298	5.62702	8.9988	9.33064	11.2783	7.43631	4.04873	7.82869	9.88728	12.0082	9.56517	11.5652	9.03235	9.37373	12.2302	8.24212
ENSMUSG00000000301	ENSMUSG00000000301.16	Pemt	956.661	854.234	769.145	818.096	618.691	668.161	919.44	553.36	832.705	669.819	816.046	798.896	340.454	889.242	700.071	700.334	654.604	691.995	830.413	898.858	774.729	885.799
ENSMUSG00000000303	ENSMUSG00000000303.12	Cdh1	1.2438	5.36877	7.61529	2.25167	6.35939	12.442	4.22308	8.01186	4.66155	6.7367	1.95728	10.4974	34.6996	10.8387	5.54792	2.99387	4.12711	3.46303	9.23115	6.96752	10.6962	14.3835
ENSMUSG00000000305	ENSMUSG00000000305.12	Cdh4	0.164713	0.19642	0.124585	7.39658	0.491582	0.299634	0.348625	0.11941	0.0881882	0.181542	0.13873	0.0822433	0.370001	0.533769	0.1816	0.158654	0.202319	0.241604	0.159093	0.167659	0.372512	0.136384
ENSMUSG00000000308	ENSMUSG00000000308.14	Ckmt1	0	0	0.0669668	0.0893809	0	1.97136	0	0.100464	0.142208	0.212907	0	0.028419	0.129915	0.264088	0.0283393	0.0284264	0.174777	0.1948	0.106157	0	0	0.0573722
ENSMUSG00000000317	ENSMUSG00000000317.11	Bcl6b	0.841626	0.442161	0.850209	0.78767	2.96129	1.68877	0.579388	1.13668	0.892116	0.810919	0.797585	0.573046	2.54202	1.45948	2.67941	0.815212	2.02057	1.20957	0.891907	0.671812	0.551153	0.501308
ENSMUSG00000000318	ENSMUSG00000000318.16	Clec10a	0.839847	2.0133	0.527014	0.351704	0.0985009	0.912598	0.0553025	0.592969	0	0.366522	3.789	0.894603	0.1704	0.346386	0.167268	0.727056	1.65055	0.219004	0.887648	0.338493	0	0.169315
ENSMUSG00000000320	ENSMUSG00000000320.10	Alox12	0.215281	0.0345587	0.10554	0.140865	0.248546	0.370084	0.159479	0.083124	0.336182	0.0629143	0.17935	0.161239	0.429969	0.610434	0.227781	0.161281	0.198324	0.210518	0.35134	0.313756	0.229913	0.149191
ENSMUSG00000000325	ENSMUSG00000000325.16	Arvcf	14.0019	11.3897	8.71966	6.64584	9.16394	6.68331	8.70003	11.6337	6.64782	8.83365	8.90686	9.5543	21.199	7.95463	8.77136	8.73765	15.2587	13.8703	10.4802	9.65333	8.60923	9.27671
ENSMUSG00000000326	ENSMUSG00000000326.13	Comt	395.785	535.401	321.682	409.499	485.052	650.761	619.551	422.51	796.238	483.275	405.366	679.995	299.717	499.605	392.745	339.565	395.349	437.459	491.627	566.025	645.781	609.722
ENSMUSG00000000339	ENSMUSG00000000339.14	Rtca	6.39033	8.34455	5.83388	4.55384	6.89653	5.63462	6.8423	5.33176	9.07008	5.2479	6.13936	6.24746	6.18319	7.75183	6.06952	8.6361	5.07896	7.98185	6.08465	5.91329	7.20587	4.24923
ENSMUSG00000000340	ENSMUSG00000000340.10	Dbt	14.1401	19.4811	25.8303	34.1908	20.3277	26.8445	26.776	20.8025	10.0047	24.2891	21.9965	17.2638	12.8682	20.5215	48.4057	36.0259	38.6465	35.5921	25.634	25.8347	20.5283	18.0701
ENSMUSG00000000346	ENSMUSG00000000346.9	Dazap2	43.5142	48.3853	51.4232	58.7735	60.5566	57.1491	60.5708	54.7152	59.7256	51.8892	49.9332	52.4455	61.2174	65.8218	63.5109	57.381	60.1331	63.0629	60.455	61.6958	52.3703	61.0568
ENSMUSG00000000355	ENSMUSG00000000355.13	Mcts1	65.4332	69.9493	53.2884	49.1631	42.5651	45.5311	69.5744	51.8579	52.888	47.5934	55.8488	59.154	32.5856	53.2125	54.834	53.574	52.5567	48.6011	49.5728	47.2478	59.8997	55.7454
ENSMUSG00000000359	ENSMUSG00000000359.3	Rem1	0.153239	0.098397	0.220365	0.0267384	0.449315	0.130089	0.227038	0.788913	0.969953	0.119421	0.209499	0.280552	0.466372	0.974362	0.152599	0.17858	0.219596	0.124874	0.21436	0.19852	0.0513426	0.849568
ENSMUSG00000000365	ENSMUSG00000000365.9	Rnf17	0.0187019	0.048035	0.190705	0.0587387	0.0493525	0.114311	0	0.033011	0.0747643	0.0349792	0.019176	0.0747047	0.0284589	0.077134	0.0744952	0.0186811	0.137831	0.0914408	0.0174409	0	0.0375963	0.0942586
ENSMUSG00000000374	ENSMUSG00000000374.8	Trappc10	4.62824	4.74018	5.61639	6.21386	7.77351	7.7464	6.68257	6.09437	4.32157	4.9663	6.27122	6.55106	5.50834	5.08579	7.31858	7.72703	9.15846	7.27511	6.50109	4.37352	6.67648	4.14326
ENSMUSG00000000378	ENSMUSG00000000378.15	Ccm2	11.6587	12.1505	14.6806	10.0136	9.89152	12.6142	12.7667	12.8675	15.7339	14.0456	15.294	12.2105	13.3484	13.7804	11.61	11.594	10.2879	11.6535	12.6324	12.3241	10.1596	11.4133
ENSMUSG00000000384	ENSMUSG00000000384.15	Tbrg4	21.8064	19.5106	23.5515	27.3204	27.604	27.5989	17.6847	29.1367	19.7471	26.8626	21.4512	19.7867	18.5146	21.4288	24.8293	29.7154	24.0997	34.4485	21.7555	23.8285	24.116	19.6658
ENSMUSG00000000385	ENSMUSG00000000385.8	Tmprss2	7.69394	6.48424	12.9376	4.98403	8.20601	10.8261	4.32221	7.2996	1.97043	3.10292	3.59935	6.53084	14.3666	4.85908	10.3434	5.37975	3.83928	2.68032	2.28708	1.61971	7.78185	3.10223
ENSMUSG00000000386	ENSMUSG00000000386.15	Mx1	0.225875	0.290074	0.406458	0.931989	1.26225	0.446667	0.223102	0.53941	1.23495	0.559145	0.340589	0.530739	2.00838	0.684997	0.357244	0.623781	0.473288	0.389784	0.55759	1.66391	0.734532	1.04467
ENSMUSG00000000392	ENSMUSG00000000392.17	Fap	0.191936	0.379213	0.0926475	0.185486	0.142859	0.150405	0.204163	0.182424	0.41316	0.414216	0.166524	0.221159	0.254625	0.258798	0.191134	0.0884869	0.217621	0.259877	0.275375	0.0892592	0.133562	0.148825
ENSMUSG00000000399	ENSMUSG00000000399.10	Ndufa9	77.1006	82.0195	64.9105	82.1716	65.5576	64.6482	82.2385	62.7286	74.519	75.3311	74.3007	68.2743	37.752	62.3632	79.0704	76.609	78.4484	82.5769	63.3167	64.4548	69.4346	77.6158
ENSMUSG00000000402	ENSMUSG00000000402.2	Egfl6	0.161812	0.0188911	0.023077	0	0.0388186	0	0	0	0.0294032	0.0412697	0	0.102829	0.141769	0.0606704	0.0439461	0.0293875	0.12648	0.115078	0.0411549	0.0254091	0.0739291	0.0444839
ENSMUSG00000000409	ENSMUSG00000000409.14	Lck	0.138517	0.787787	0.0931298	0.559353	0.905129	0.282218	0.37136	0.192106	0.454864	0.314592	0.933331	0.869481	1.54574	0.550895	0.532049	1.08714	0.12153	0.890117	0.276809	0.820332	0.3978	0.65824
ENSMUSG00000000416	ENSMUSG00000000416.16	Cttnbp2	1.61702	0.296659	0.362392	0.161229	0.338663	1.17662	0	0.0679576	0.307825	1.29617	0.236858	0.15379	17.3807	1.27033	5.5209	2.07671	0.472905	0.602379	0.502663	0.199508	0.232191	2.17329
ENSMUSG00000000420	ENSMUSG00000000420.15	Galnt1	14.1832	12.7591	14.907	16.9438	16.4288	16.1653	12.1713	18.6523	12.409	15.6495	17.0626	12.4458	18.1459	14.7691	19.9624	22.233	21.6905	19.4653	16.4791	18.253	14.4326	12.492
ENSMUSG00000000439	ENSMUSG00000000439.9	Mkrn2	5.40279	5.57507	9.51667	9.98294	6.43669	8.49723	6.42249	7.1273	7.57847	7.17995	8.47485	7.26953	6.50026	10.4184	6.5129	7.65016	8.87169	9.89917	9.54663	12.0502	8.19352	7.93024
ENSMUSG00000000440	ENSMUSG00000000440.12	Pparg	7.41553	5.2186	12.1736	9.03742	10.5417	1.63715	3.855	9.66497	9.40745	10.5203	12.9236	2.10926	11.1329	0.923218	6.67582	15.7548	6.37318	16.0969	1.32744	1.92333	2.81532	2.45307
ENSMUSG00000000441	ENSMUSG00000000441.17	Raf1	72.1874	85.406	66.1272	80.0376	60.721	71.6081	78.1234	65.1724	76.1689	64.3336	64.4667	72.0485	56.2754	86.8037	66.6978	63.6307	59.387	64.4537	73.2091	66.1631	73.0348	73.8
ENSMUSG00000000486	ENSMUSG00000000486.13	Sept1	2.78534	4.44042	6.25303	3.01661	5.8295	4.5008	5.31257	1.10196	1.82382	6.19759	1.37873	3.45291	8.91543	2.37679	3.53887	1.63097	1.76962	6.66842	2.95582	6.05545	4.15124	4.16307
ENSMUSG00000000489	ENSMUSG00000000489.7	Pdgfb	0.874868	0.276277	0.258745	0.4955	0.908337	0.525976	0.184159	0.784778	0.53035	2.42764	0.823518	0.214835	2.56802	0.369703	0.557006	0.573044	0.634196	0.406719	0.548378	0.235347	0.31715	0.346968
ENSMUSG00000000530	ENSMUSG00000000530.16	Acvrl1	3.80141	1.3758	1.24693	1.59192	3.31345	1.54902	1.12642	1.86048	1.86507	8.72588	4.88994	0.931789	19.5451	3.49203	3.61346	5.10892	5.51828	6.48839	2.03037	0.984938	5.69672	1.74176
ENSMUSG00000000531	ENSMUSG00000000531.5	Grasp	1.15385	0.909878	0.746282	0.80533	0.836899	1.25792	0.919745	0.857545	1.03179	0.908674	1.1831	0.909678	0.944652	0.85577	0.987761	0.930137	1.2681	1.26689	1.01941	0.786736	1.0784	0.632558
ENSMUSG00000000532	ENSMUSG00000000532.11	Acvr1b	3.86342	4.49427	3.96809	2.96552	5.09758	4.44752	4.31224	4.24299	3.25516	4.14763	2.62906	4.16086	3.46676	3.96569	3.68338	3.55626	3.95811	3.39676	5.06509	5.08731	5.31123	5.79788
ENSMUSG00000000538	ENSMUSG00000000538.18	Tom1l2	11.0777	7.61898	9.95403	7.12607	17.1067	14.3445	13.4584	12.0254	12.3876	11.8445	10.2353	10.7675	11.4878	7.71635	10.2593	10.758	9.17709	9.36422	9.65356	9.49298	8.68509	8.30041
ENSMUSG00000000544	ENSMUSG00000000544.14	Gpa33	0	0	0	0	0	0.167477	0	0	0	0	0	0	0	0	0	0	0	0	0	0	0.0183608	0
ENSMUSG00000000552	ENSMUSG00000000552.10	Zfp385a	9.1397	8.30544	6.65202	5.3159	9.84183	8.0947	8.49959	13.5067	8.76048	7.13102	6.50335	13.2014	14.6219	11.3161	6.49349	5.17873	5.71167	3.93738	9.03851	10.0324	11.2819	14.0977
ENSMUSG00000000555	ENSMUSG00000000555.8	Itga5	4.91853	3.35482	5.2908	3.27977	3.94052	5.07293	6.16844	6.06101	2.83518	3.48316	4.33172	5.44165	7.85207	6.776	3.92245	3.09868	3.58478	3.3628	5.80498	4.16862	5.38488	5.46195
ENSMUSG00000000560	ENSMUSG00000000560.9	Gabra2	0.0598896	0.0512745	0.0469767	0.01045	0.0351206	0.0203367	0.0492954	0.00880931	0	0.00933454	0.0102346	0.0199357	0.0202521	0.020584	0.0198798	0.0498523	0	0.0195215	0.0372343	0.0431035	0.0401318	0.0100615
ENSMUSG00000000561	ENSMUSG00000000561.14	Wdr77	8.55405	7.20245	8.5242	8.85094	10.0277	11.664	8.39974	8.7685	8.58236	8.66876	9.8118	10.0712	9.24344	8.94018	10.5236	10.4396	11.0385	12.3356	8.79984	9.78811	10.6388	9.7633
ENSMUSG00000000562	ENSMUSG00000000562.5	Adora3	0.399872	0.706097	0.254845	0.65412	0.109919	0.0509192	0.0987408	0.132341	0.424617	0.444066	0.358757	0.673854	0.215506	0.283461	0.0497752	0.224677	0.184187	0.0733172	0.209762	0.23743	0.376808	0.151153
ENSMUSG00000000563	ENSMUSG00000000563.17	Atp5pb	307.873	291.962	320.009	383.791	354.016	326.411	347.245	307.063	361.409	342.654	386.256	306.118	188.897	288.27	346.23	345.479	335.293	356.522	294.969	313.519	333.027	314.798
ENSMUSG00000000567	ENSMUSG00000000567.5	Sox9	1.01322	1.50414	1.58952	1.10943	1.23468	1.089	1.37722	0.927039	1.24489	1.70383	0.924531	2.35783	7.13861	1.62939	1.26818	1.3185	1.23313	0.990804	1.29166	1.34072	1.32677	2.65173
ENSMUSG00000000568	ENSMUSG00000000568.15	Hnrnpd	52.0937	58.3266	54.3449	54.1531	61.776	56.9241	69.8345	50.7541	45.1287	46.7012	41.9876	52.1795	52.741	58.9171	61.2463	53.2958	57.6596	62.5585	69.7589	69.2802	72.9683	68.7253
ENSMUSG00000000579	ENSMUSG00000000579.14	Dynlt1c	2.25006	2.40798	1.92671	2.66973	2.01221	1.56631	1.66683	1.80377	1.68656	1.19238	1.73032	2.26568	2.55844	2.61003	0.95228	2.45357	1.47401	1.15515	1.6437	1.79754	2.99666	1.60656
ENSMUSG00000000581	ENSMUSG00000000581.8	C1d	53.1689	53.4719	48.3671	66.6522	50.9601	43.6123	53.0619	41.257	58.1068	48.8182	51.4723	40.201	36.4259	39.586	50.8152	58.1447	55.3845	53.208	51.3869	49.6173	56.2881	50.045
ENSMUSG00000000594	ENSMUSG00000000594.7	Gm2a	19.0904	18.9553	20.0363	23.6423	33.9946	35.8594	32.9843	21.8782	24.9427	29.9754	23.1645	32.0091	26.1072	26.2326	23.9627	19.3016	21.4815	17.6936	27.139	26.0424	35.1947	30.5077
ENSMUSG00000000600	ENSMUSG00000000600.15	Krit1	4.795	4.26314	5.87406	5.30086	5.10271	5.52235	3.76463	5.86936	2.9714	4.76639	3.99971	5.51391	5.91325	4.10281	5.88802	7.89344	5.46415	5.25727	5.07626	4.76871	5.06684	4.43908
ENSMUSG00000000605	ENSMUSG00000000605.9	Clcn4	16.1644	14.0392	15.4321	12.1646	20.4415	14.2732	16.663	19.264	12.5376	11.526	17.0628	13.827	13.8559	14.3144	19.6101	15.4599	23.9295	15.762	15.63	16.2873	13.7331	14.3819
ENSMUSG00000000606	ENSMUSG00000000606.17	Vmn2r88	0.145582	0.09348	0.0142741	0.0285776	0.0560257	0.0370765	0.0359487	0.0401513	0.045468	0.0170181	0.018659	0	0.0230764	0.0187636	0	0.0545323	0.0223525	0.0177951	0.0593975	0.0157167	0.0365827	0.0183435
ENSMUSG00000000627	ENSMUSG00000000627.15	Sema4f	0.0282357	0.0846089	0.0295303	0.0197071	0.041395	0.28764	0.0464818	0.0249195	0.0564386	0.0704141	0.0579029	0.00939893	0.257799	0.0485229	0.0374903	0.0940139	0.0462429	0.0644256	0.0351091	0.024386	0.0567619	0.0474364
ENSMUSG00000000628	ENSMUSG00000000628.10	Hk2	6.89187	0.236019	0.900985	0.384816	0.44457	0.491458	0.226909	2.91958	1.81381	3.07217	3.29774	1.67471	5.11553	1.6818	0.52617	0.527788	0.761882	1.99935	1.94958	1.6071	0.577278	0.671551
ENSMUSG00000000631	ENSMUSG00000000631.20	Myo18a	68.3157	81.8668	76.0014	69.6985	88.4943	106.441	105.911	79.718	65.1662	81.9881	63.8126	86.4103	90.8517	80.5661	99.7854	79.1328	101.446	71.606	95.3645	127.126	77.0748	95.9995
ENSMUSG00000000632	ENSMUSG00000000632.13	Sez6	0.0547173	0.0234231	0.0286131	0	0	0.0185804	0.126107	0	0.0182285	0.0341135	0	0.036428	0.0277546	0.0376126	0.0181629	0	0.0448065	0	0	0.0315048	0.0366659	0.0367704
ENSMUSG00000000673	ENSMUSG00000000673.9	Haao	443.305	440.558	431.436	478.355	478.465	430.079	566.539	376.544	526.646	477.93	489.962	589.183	149.103	486.183	436.384	404.029	416.35	438.104	480.106	416.109	493.315	479.997
ENSMUSG00000000682	ENSMUSG00000000682.7	Cd52	12.5375	8.4005	6.94813	11.8418	10.0694	9.3014	9.82611	18.7624	25.8776	23.9593	25.1517	11.2954	36.1522	17.8454	10.7209	9.93713	9.87604	10.5277	15.1235	8.23879	12.465	14.149
ENSMUSG00000000686	ENSMUSG00000000686.11	Abhd15	17.7624	19.1093	22.6687	24.7262	19.6467	17.1877	17.4251	17.0082	14.4792	18.2481	25.0367	14.6033	6.7133	15.4205	25.3677	27.7521	29.5476	26.7404	20.8291	19.2638	17.4291	16.3683
ENSMUSG00000000690	ENSMUSG00000000690.5	Hoxb6	0.0210574	0	0.0330344	0.242501	0.0926139	0.107257	0.145592	0.148675	0.126271	0.118154	0.0863647	0.0841135	0.309751	0.0868489	0	0.0631017	0.129325	0.0617745	0.0785502	0.0363728	0.0211657	0.0424521
ENSMUSG00000000693	ENSMUSG00000000693.10	Loxl3	0.694773	0.265775	1.04356	0.820234	1.14427	0.256003	0.496432	0.834963	0.310251	1.03681	1.07616	0.693816	2.64686	0.731621	1.13349	0.72353	0.34499	1.11306	0.468713	0.753251	0.326886	1.05796
ENSMUSG00000000708	ENSMUSG00000000708.14	Kat2b	95.5213	81.4266	124.732	128.577	116.841	168.921	128.294	101.78	69.0624	89.7159	101.712	91.811	70.0793	113.036	130.993	148.561	116.201	148.536	102.321	134.679	140.302	89.2468
ENSMUSG00000000711	ENSMUSG00000000711.3	Rab5b	39.1415	36.8791	38.1781	39.9129	38.5893	38.3188	42.3016	35.8479	33.6739	33.1225	36.7235	36.7701	26.8979	39.4885	36.0491	34.6228	34.3283	36.0062	39.9627	40.2036	40.3283	38.3417
ENSMUSG00000000731	ENSMUSG00000000731.15	Aire	0.070534	0.0905816	0.0737682	0.0492293	0.0827254	0	0.0464455	0.14525	0.0469954	0.0219872	0.0482147	0	0.0119258	0.0242425	0.0702394	0.0704554	0.173275	0.183929	0	0	0.0708969	0
ENSMUSG00000000732	ENSMUSG00000000732.9	Icosl	0.380505	0.199904	0.217065	0.289718	0.365133	0.458102	0.256251	0.488461	0.276571	0.404363	0.51429	0.138175	1.40368	0.463672	0.189458	0.449187	0.276178	0.21987	0.387108	0.134438	0.156462	0.296382
ENSMUSG00000000738	ENSMUSG00000000738.18	Spg7	74.2563	79.3405	55.5302	64.3676	53.8719	56.0046	62.4964	75.8082	64.1313	78.2626	73.7517	51.0852	50.1702	55.7008	71.0929	81.0901	76.1793	63.9162	54.2751	51.8625	58.7987	53.1299
ENSMUSG00000000739	ENSMUSG00000000739.14	Sult5a1	20.3827	46.1314	28.1013	24.7033	12.6138	17.2464	13.8796	6.476	14.8109	11.3023	9.19575	22.1267	6.08169	12.61	18.4828	21.7972	23.6225	44.4127	22.8548	6.66872	13.7387	14.5997
ENSMUSG00000000740	ENSMUSG00000000740.12	Rpl13	131.305	163.652	99.2504	88.8161	61.8695	92.0187	119.108	70.2617	122.948	82.8729	124.661	133.013	81.4947	148.296	90.0409	64.23	70.9072	82.1655	104.983	94.0358	102.29	136.079
ENSMUSG00000000743	ENSMUSG00000000743.9	Chmp1a	212.921	145.168	246.097	235.985	248.11	209.247	211.236	260.664	267.004	217.7	257.413	173.883	202.452	217.743	239.973	220.73	293.524	173.29	179.284	272.939	242.49	288.515
ENSMUSG00000000751	ENSMUSG00000000751.13	Rpa1	6.85901	8.99739	8.65226	8.81863	9.69109	8.62181	8.94064	10.4431	7.38954	7.83979	7.97883	5.32744	8.70124	7.29288	11.1975	11.2453	11.2826	10.6035	8.3292	8.84536	13.1301	8.45038
ENSMUSG00000000753	ENSMUSG00000000753.15	Serpinf1	464.418	647.665	680.225	776.012	760.015	928.741	963.093	689.181	590.232	713.61	626.035	692.783	408.034	698.121	861.543	748.999	803.628	809.76	799.581	842.018	881.768	813.964
ENSMUSG00000000759	ENSMUSG00000000759.14	Tubgcp3	4.21773	3.62387	3.57914	5.75136	6.86559	5.70338	4.83311	4.37149	4.63532	4.98304	5.38658	7.4046	6.41817	5.74178	5.21651	6.28207	7.11653	5.10782	6.6489	5.0168	5.05413	4.46334
ENSMUSG00000000776	ENSMUSG00000000776.13	Polr3d	9.34916	7.71001	7.44122	7.10102	5.40193	5.88252	6.06573	8.08937	6.54978	6.60019	8.55236	8.42096	8.43839	4.67818	9.81212	9.52185	8.72533	9.72492	6.41086	7.55994	7.2322	5.72834
ENSMUSG00000000782	ENSMUSG00000000782.15	Tcf7	2.42395	1.89481	1.95644	1.83892	2.24035	2.5051	2.63709	2.83687	2.45766	2.15184	1.62091	2.73635	3.12725	2.95211	1.69668	2.12298	1.68286	1.51151	2.58813	2.92783	2.48939	1.92991
ENSMUSG00000000787	ENSMUSG00000000787.12	Ddx3x	24.546	25.2009	30.9758	38.6788	35.0917	48.436	27.8126	36.3871	22.1307	28.9803	29.2768	28.4047	35.1746	34.534	46.6953	41.8881	42.5115	38.8303	35.9424	35.9128	32.3138	27.3846
ENSMUSG00000000791	ENSMUSG00000000791.9	Il12rb1	0.275343	0.409435	0.670663	0.576529	0.497149	0.634804	0.400788	0.179057	0.550367	0.243942	0.237746	0.65123	0.117612	0.463214	0.519523	0.535596	0.587411	0.623529	0.635187	0.700892	0.538953	0.525881
ENSMUSG00000000794	ENSMUSG00000000794.9	Kcnn3	0.00447779	0.0057505	0.00351233	0	0.00787763	0.0182463	0	0.00790381	0.0044752	0	0	0	0.113565	0.0600216	0.00445909	0.0044728	0.0110002	0	0	0.00386729	0.0315058	0
ENSMUSG00000000804	ENSMUSG00000000804.14	Usp32	6.90444	9.34663	10.3757	15.7896	14.654	17.4925	10.4414	12.5046	4.92296	9.42003	8.59751	8.31814	12.7314	9.43038	15.8456	16.0602	11.625	13.9769	11.1229	17.2201	9.67979	15.4537
ENSMUSG00000000805	ENSMUSG00000000805.18	Car4	0.270512	0	0	0	0	0.964509	0	0	0	0	0.138685	0.40521	0.205821	0.139462	0	0.135105	0	0	0	0	0	0
ENSMUSG00000000811	ENSMUSG00000000811.13	Txnrd3	2.17769	2.67116	2.25565	2.39681	2.19799	3.15701	3.14371	1.97122	2.30199	2.57177	1.84643	2.89959	1.64983	3.39691	3.65603	1.96611	2.74347	2.44348	3.37175	4.24383	3.21319	2.98313
ENSMUSG00000000817	ENSMUSG00000000817.10	Fasl	0.0641826	0.2198	0	0.134389	0	0	0.0211316	0.0377632	1.30429	0.060022	0	0.106824	0.151927	0.110298	0.0639145	0.064111	0	0.0418418	0.0798066	0.0184773	0.0860171	0.0431311
ENSMUSG00000000823	ENSMUSG00000000823.16	Zfp512b	14.056	9.15267	15.2699	13.1266	15.6583	20.0332	11.097	12.711	11.7066	12.3271	9.1515	20.1324	15.8913	17.504	12.5844	14.337	11.9559	12.648	19.9701	19.5488	18.5559	14.1686
ENSMUSG00000000826	ENSMUSG00000000826.16	Dnajc5	11.5152	9.42272	14.3445	11.8473	13.4262	17.9406	11.7826	13.4287	9.85425	11.7586	12.6394	11.1815	16.433	13.1944	18.6787	18.434	17.2625	15.8362	10.8798	13.9178	11.7504	14.2145
ENSMUSG00000000827	ENSMUSG00000000827.18	Tpd52l2	18.4851	24.1198	21.2711	21.7328	17.6223	19.0995	20.3085	18.8441	20.6149	19.7211	23.5485	18.5583	23.0814	21.642	19.95	17.1479	18.9414	22.136	21.4177	21.0587	19.5738	23.7813
ENSMUSG00000000838	ENSMUSG00000000838.17	Fmr1	5.35101	4.76795	6.39761	5.71318	5.77479	5.42712	6.11188	6.83419	4.4291	7.6054	5.32955	6.39118	9.15304	5.51741	6.22068	6.66364	6.39897	5.86653	5.94648	6.29087	6.08936	5.47704
ENSMUSG00000000861	ENSMUSG00000000861.15	Bcl11a	0.0253117	0.0406324	0.0297813	0.0132497	0.0556624	0.0322316	0.0687527	0.0781863	0.0885395	0.082848	0.0908366	0.0189576	0.112341	0.0130494	0.0630148	0.0316043	0.0310906	0.0866308	0.0177037	0.0546517	0.0826861	0.0382716
ENSMUSG00000000876	ENSMUSG00000000876.11	Pxmp4	51.3699	54.8101	65.9095	42.5796	34.7054	40.6254	39.3134	34.1901	50.24	33.8085	49.8603	54.9441	30.5529	49.5822	39.155	40.5871	36.6966	35.8999	40.0359	39.9295	42.6467	58.2443
ENSMUSG00000000881	ENSMUSG00000000881.12	Dlg3	3.53271	3.22549	5.09094	4.7552	8.15586	11.8007	6.58454	7.44753	3.02628	5.48787	4.04345	3.53956	5.51863	8.55579	8.56697	5.2404	7.95771	3.11024	6.56712	9.09235	6.32316	5.8798
ENSMUSG00000000884	ENSMUSG00000000884.17	Gnb1l	1.1412	1.65466	0.837393	1.00205	0.453345	2.92513	2.90888	0.617299	4.96685	1.06722	2.11378	4.3747	2.09136	0.986899	2.89607	2.20631	0.813917	1.58393	2.40315	2.73427	0.518032	1.33588
ENSMUSG00000000901	ENSMUSG00000000901.17	Mmp11	5.34331	4.14087	2.96277	2.98993	2.99837	2.34625	4.36777	1.62613	2.11767	3.1877	1.98369	2.57598	8.64499	5.50947	2.01831	2.66868	1.47107	2.2522	2.92109	6.20611	3.7966	3.6217
ENSMUSG00000000902	ENSMUSG00000000902.13	Smarcb1	8.42552	10.5288	8.90086	10.5732	10.4308	11.0107	8.21001	13.6702	10.0367	11.8853	9.86079	8.95218	12.3751	8.71678	9.80283	9.83298	8.57202	10.0978	9.86806	7.15428	9.55242	9.03633
ENSMUSG00000000903	ENSMUSG00000000903.3	Vpreb3	1.35765	0.813645	0.212985	1.42136	0.477693	0.368813	0.446994	0.07988	0.271372	0.169285	1.02085	0.542311	0.0459099	0.0933244	1.08158	0.904089	0.778219	0.531044	0.337628	0.156339	0.0909755	0.0912348
ENSMUSG00000000915	ENSMUSG00000000915.15	Hip1r	3.52522	5.33824	7.76402	5.55401	8.54515	8.39892	5.71629	13.5697	7.82673	9.1921	8.79509	11.1115	12.2314	11.5676	9.36513	6.57231	7.06633	10.2294	8.48118	6.65446	5.77094	9.14408
ENSMUSG00000000916	ENSMUSG00000000916.15	Nsun5	3.06623	5.62053	4.93358	6.03613	6.45474	4.32499	5.12532	4.92653	5.42173	8.18576	4.35318	6.22871	4.6925	3.48585	7.25515	6.33505	6.37371	5.09984	5.81673	5.29636	5.13668	5.67966
ENSMUSG00000000934	ENSMUSG00000000934.9	Top1mt	13.7697	11.2411	12.1258	16.6935	13.0128	9.85563	9.63169	10.0066	14.2221	11.441	11.7306	9.58461	8.81499	8.78791	12.8201	12.4249	12.5436	11.4878	9.14162	10.8755	9.82728	9.9069
ENSMUSG00000000942	ENSMUSG00000000942.10	Hoxa4	0.214801	0.103445	0.526524	0.112441	0.307037	0.054705	0.318246	0.165877	0.375684	0.376644	0.3579	0.160879	0.381342	0.609072	0.160428	0.321842	0.230862	0.210049	0.275437	0.0927575	0.0809648	0.108261
ENSMUSG00000000948	ENSMUSG00000000948.16	Gm38393	0.391686	2.8546	0.261149	0.420318	0.155043	0.957634	0.154751	0.414821	0.16637	1.47434	0.722907	1.23211	0.357619	0.878409	0.117015	1.05637	0.120278	0.181934	2.35603	0.152227	0.551181	0.404694
ENSMUSG00000000957	ENSMUSG00000000957.11	Mmp14	13.2092	11.3356	16.4416	9.80371	18.5653	20.6794	13.7821	19.2291	11.1976	11.4057	9.96198	18.6615	45.1293	22.3163	8.68701	13.8965	11.0706	10.2285	17.138	18.6924	17.4951	21.7958
ENSMUSG00000000958	ENSMUSG00000000958.10	Slc7a7	0.539304	0.53868	0.861717	0.648259	2.37195	1.83132	0.789162	2.13303	1.69683	1.60643	2.02758	1.09707	8.29783	1.54465	0.855304	0.698319	2.08544	0.761761	1.95588	0.948802	1.98762	3.20134
ENSMUSG00000000959	ENSMUSG00000000959.7	Oxa1l	42.2791	55.3732	40.6645	38.6864	39.6621	39.6092	52.9459	31.5019	45.5243	37.5772	42.5338	49.6766	33.9128	50.6865	44.4415	38.8383	37.97	38.9238	40.4454	47.9981	55.6925	50.059
ENSMUSG00000000976	ENSMUSG00000000976.13	Heatr6	1.85486	1.20549	2.73904	2.59444	1.77692	2.63162	2.73701	3.70483	1.72619	1.96637	1.55538	3.23966	3.51581	1.81188	3.75405	2.03282	3.28376	3.47343	2.19901	2.87316	2.56638	2.06653
ENSMUSG00000000982	ENSMUSG00000000982.5	Ccl3	0.488963	0.269117	0.0547911	0	0.184332	0.426953	0.137989	1.72615	0.558491	0.52259	0.0716226	0.0697557	1.59441	0	0.20868	0.767514	0.257399	0.273226	0.065142	0	0.280845	0.140823
ENSMUSG00000000983	ENSMUSG00000000983.13	Wfdc18	0.13277	0.170506	0	0.139001	0	0.135254	0	0.117177	0.132693	0.248326	0.816813	0.132587	7.9468	1.23209	1.05772	0	0	0.129832	0.866724	0.114668	0.266906	0.267667
ENSMUSG00000001014	ENSMUSG00000001014.6	Icam4	0.250093	0.321176	0.313872	0.366561	0.527976	0.45859	0.395237	0.309009	0.799833	0.420985	0.666725	0.899095	0.152227	0.412592	0.199239	0.149888	0.245753	0.24456	0.046646	0.388791	0.452483	0.605031
ENSMUSG00000001016	ENSMUSG00000001016.12	Ilf2	6.04812	7.57016	7.78648	7.54786	9.94632	6.31755	8.89589	7.09773	7.27106	5.88148	6.49354	8.84085	7.71403	6.19101	8.51056	8.14272	9.68996	7.28575	6.21252	6.88899	6.98231	7.04639
ENSMUSG00000001017	ENSMUSG00000001017.15	Chtop	20.8844	20.1508	19.5563	21.8258	19.0372	20.7104	21.6138	17.3062	22.4239	21.2763	21.717	20.3204	18.0368	19.3995	22.8585	22.1534	20.749	20.82	22.527	22.0275	21.6792	18.723
ENSMUSG00000001018	ENSMUSG00000001018.15	Snapin	22.6374	21.1774	18.9387	16.6764	19.4187	16.7388	18.1853	16.875	19.8479	18.9866	21.9689	16.6743	14.5105	18.1307	15.0678	17.8595	17.0972	19.1022	18.355	18.1727	20.3181	18.1716
ENSMUSG00000001020	ENSMUSG00000001020.8	S100a4	4.2932	3.56752	0.594272	1.58636	1.33286	3.0872	3.99106	4.68052	4.54311	2.59788	2.33049	3.27852	15.1156	3.64553	1.00595	2.77486	0	0.740862	0.70654	2.1811	4.06145	3.30933
ENSMUSG00000001021	ENSMUSG00000001021.12	S100a3	0.0499149	0.0801274	0.0293645	0.0522573	0.0219534	0.0381366	0.0123255	0.0550658	0.0374145	0.0116698	0	0.0623077	0.0316483	0.115801	0.0372798	0	0	0.0488106	0.034912	0.0754416	0.0250858	0.0880507
ENSMUSG00000001025	ENSMUSG00000001025.8	S100a6	7.75117	4.75089	6.63266	2.76645	5.11364	13.8184	4.00201	11.3496	16.3737	3.7891	4.15446	9.4997	32.4363	11.4434	2.45598	2.6395	3.89489	2.23945	6.24283	6.99867	2.83311	5.85994
ENSMUSG00000001027	ENSMUSG00000001027.7	Scn4a	0.00568805	0.0219142	0	0	0.0100068	0	0.0112365	0.00502002	0	0	0.0116645	0	0	0.00586493	0	0.0170451	0	0	0	0	0.0114346	0
ENSMUSG00000001029	ENSMUSG00000001029.15	Icam2	4.58791	0.841702	3.95858	4.32289	2.99793	5.07436	3.94896	4.454	2.09611	3.30982	3.42736	1.24358	5.88438	2.77077	4.63401	3.86264	2.57617	2.62775	4.21744	2.20762	3.55745	2.24626
ENSMUSG00000001034	ENSMUSG00000001034.17	Mapk7	1.57423	0.452613	1.4744	0.959348	1.55009	2.13027	0.464153	2.36397	0.892332	1.16456	2.09597	1.14972	7.01973	2.64071	1.66125	1.0092	1.35644	0.459524	2.12544	1.27843	0.850209	0.805264
ENSMUSG00000001036	ENSMUSG00000001036.17	Epn2	2.09915	1.39261	1.41245	2.18725	1.79398	1.96614	1.68033	3.67012	1.90902	2.04681	1.69333	2.37444	5.5156	2.52346	2.5263	3.00113	5.01019	1.75113	2.39367	4.61401	3.87992	2.22628
ENSMUSG00000001039	ENSMUSG00000001039.12	B9d1	0.240355	0.385838	0.282798	0.880722	0.317137	0.122426	0.178054	0.265159	1.5614	0.61813	0.616121	1.26013	3.65751	0.309787	0.239351	0.240088	1.10712	0.352557	0.336224	0.467067	0	0.423991
ENSMUSG00000001052	ENSMUSG00000001052.15	Sec24b	16.175	14.9171	22.4232	18.5252	21.2944	23.4816	17.9065	23.2175	16.889	22.1652	17.6611	18.1402	34.5253	18.2078	23.5306	23.7837	32.6688	22.1511	18.7627	22.8766	16.4765	13.4595
ENSMUSG00000001053	ENSMUSG00000001053.15	N4bp3	2.05934	1.4185	1.1601	1.45039	1.63032	1.79273	1.83066	2.13142	2.11428	2.38105	1.78522	2.01912	2.2221	1.75662	1.17452	1.87004	1.67868	1.33642	1.4491	1.66539	1.56186	1.17002
ENSMUSG00000001054	ENSMUSG00000001054.9	Rmnd5b	20.9993	15.2875	19.4442	12.1359	10.1182	11.7634	12.8589	10.3879	15.7737	11.8412	13.2115	12.5555	12.7548	18.6642	16.5605	17.4576	17.9624	12.2947	11.6003	12.5914	9.85905	17.8418
ENSMUSG00000001056	ENSMUSG00000001056.3	Nhp2	24.688	34.5068	21.887	23.5625	14.7975	16.7276	20.1318	20.6738	34.5432	20.2419	25.3139	18.0605	21.172	19.5358	23.7845	20.8754	20.522	23.8611	18.2581	18.694	22.7952	23.9019
ENSMUSG00000001062	ENSMUSG00000001062.18	Vps9d1	8.20867	10.2691	19.7604	19.0646	11.2044	13.2883	10.8338	12.5532	9.28833	7.76478	12.8912	11.7778	10.4692	7.78293	9.11396	13.5009	15.327	14.0474	10.3829	10.5935	9.60234	8.3933
ENSMUSG00000001065	ENSMUSG00000001065.15	Zfp276	83.295	45.4666	84.2018	74.8735	35.948	45.6792	36.0906	38.6974	54.3869	62.1704	77.6952	45.2744	43.2579	10.8271	84.5721	124.165	104.752	31.5679	36.325	75.3087	55.6255	9.86949
ENSMUSG00000001076	ENSMUSG00000001076.7	C1ql4	0.117921	0.302875	0.231241	0.123455	0.0259319	0.15016	0.291185	0.182126	0.235706	0.165416	0.090683	1.20703	0.433652	1.24628	0.117429	0.11779	0.108633	0.0576562	0.659822	0.483759	0.385216	1.21838
ENSMUSG00000001082	ENSMUSG00000001082.12	Mfsd10	17.1969	7.85232	37.7693	10.0022	25.0435	28.2245	43.5968	18.3813	16.0411	33.7724	12.7348	18.8905	40.416	10.836	19.7889	9.54316	15.9597	15.6953	37.2423	17.4926	20.3583	17.5272
ENSMUSG00000001089	ENSMUSG00000001089.14	Luzp1	3.25548	2.04867	2.63849	5.69049	3.20015	6.41953	3.60765	4.76521	1.70976	5.19783	3.20478	3.61862	6.21342	3.86283	3.42877	2.31451	4.61938	2.07524	4.36884	2.69941	5.14414	6.14109
ENSMUSG00000001095	ENSMUSG00000001095.5	Slc13a2	0.0500879	0.128648	0.196442	0.104877	0.044059	0.10205	0.197893	0.132616	0.350412	0.156137	0.136954	0.466844	0.0254064	0.602532	0.066505	0.0333547	0.0820314	0.146939	0.155702	0.115357	0.318856	0.387084
ENSMUSG00000001098	ENSMUSG00000001098.15	Kctd10	6.19087	4.87106	5.20943	6.77047	5.59909	7.10615	4.6364	5.57922	5.19964	4.90617	4.48519	5.48574	7.62945	4.76507	4.38497	5.92267	5.81926	5.24387	5.38041	5.34681	4.92267	6.06467
ENSMUSG00000001100	ENSMUSG00000001100.10	Poldip2	56.1764	57.2296	59.7459	62.89	51.74	52.154	55.8599	51.9744	58.9746	54.6759	63.3363	45.9635	37.4742	54.1267	58.7153	59.9804	56.1294	61.3502	53.027	58.7304	51.151	50.0834
ENSMUSG00000001103	ENSMUSG00000001103.7	Sebox	0.171805	0.617782	0.323429	0.503629	0.302251	0.0700078	0.101818	0.303255	0.30907	0.417736	0.281856	0.720587	0.0348583	0.814879	0.307957	0.102968	0.548678	0.369609	0.640883	0.267086	0.31084	1.48936
ENSMUSG00000001105	ENSMUSG00000001105.15	Ift20	74.9605	89.6144	76.0653	54.5281	54.8637	53.5714	70.8429	47.9986	82.8258	53.7532	57.0923	69.2538	38.1687	62.308	54.1588	47.7143	50.6323	53.3234	58.0315	60.1427	59.7274	82.74
ENSMUSG00000001119	ENSMUSG00000001119.7	Col6a1	2.87894	1.93893	1.61091	0.736331	2.70564	1.59537	1.54685	6.8859	1.53705	2.25383	1.30769	2.82816	20.3824	2.65906	1.52218	2.06079	2.89119	1.42138	2.33501	2.37304	1.69667	1.93782
ENSMUSG00000001120	ENSMUSG00000001120.15	Pcbp3	1.26298	1.52058	3.18872	1.11565	0.486046	0.36186	0.389837	1.28882	0.749461	2.2884	1.01172	0.394139	2.70266	0.529042	0.47164	2.83854	0.58175	0.887685	2.6133	0.954439	1.78521	3.18275
ENSMUSG00000001123	ENSMUSG00000001123.15	Lgals9	219.272	221.94	225.275	211.582	273.122	227.553	281.451	312.663	340.687	282.777	233.241	287.286	205.211	250.759	206.019	181.333	227.075	213.001	253.385	217.172	275.336	322.112
ENSMUSG00000001127	ENSMUSG00000001127.12	Araf	36.1134	31.7286	42.944	46.5035	39.4654	42.278	43.017	34.1686	43.8941	39.1062	39.4544	43.2554	36.7294	39.0793	37.2974	36.7295	36.1906	48.4224	39.316	45.7631	38.3599	39.1051
ENSMUSG00000001128	ENSMUSG00000001128.7	Cfp	20.306	17.4117	16.6139	25.3799	22.2586	19.222	12.898	32.6441	32.4707	37.4534	39.7836	12.9779	21.2337	31.3095	25.8209	20.7202	28.1653	29.7546	40.6705	16.728	19.1544	25.1292
ENSMUSG00000001131	ENSMUSG00000001131.11	Timp1	0.30919	0.476484	0.727576	0	0.598343	0.0629951	0.488632	4.31147	1.35965	1.33008	0.253622	0.0617529	15.2128	0.191283	0.0615797	0.308845	0.759563	0.483759	0.0576685	0.320442	0.186469	0.810334
ENSMUSG00000001134	ENSMUSG00000001134.9	Uxt	42.8426	40.0404	40.731	30.6457	30.2867	21.7079	40.5443	32.466	36.3167	27.3745	36.5689	36.7357	17.6354	34.4611	32.1653	34.2807	29.0672	30.5985	26.2524	30.7054	29.5354	35.6113
ENSMUSG00000001138	ENSMUSG00000001138.13	Cnnm3	4.55519	5.05586	5.37441	6.84298	7.25902	7.49408	5.77053	3.99793	4.07333	6.57275	5.27875	4.58672	7.15568	5.49049	6.32046	6.36511	6.43213	6.86053	6.16614	6.1464	6.96306	6.95747
ENSMUSG00000001143	ENSMUSG00000001143.13	Lman2l	5.0062	7.5824	7.28408	7.18155	7.58027	9.09022	7.53036	6.86346	10.1785	7.36202	5.79923	10.8	7.55983	8.53089	7.1164	6.08854	7.72166	6.74524	8.46415	9.09287	7.58634	7.87762
ENSMUSG00000001150	ENSMUSG00000001150.7	Mcm3ap	24.408	33.2383	19.6555	19.426	9.26683	25.1297	23.1235	18.2892	25.997	21.204	16.314	30.0891	22.958	26.2398	18.3482	23.3414	23.2709	25.0126	27.8969	24.7496	29.8063	22.8992
ENSMUSG00000001151	ENSMUSG00000001151.10	Pcnt	4.66593	5.61642	4.32534	4.68582	7.10212	4.41052	6.6746	3.58868	3.74227	3.65218	3.76438	5.78421	6.29149	5.62543	1.89353	2.13312	3.53934	5.30646	5.51076	4.86352	6.83642	5.24883
ENSMUSG00000001155	ENSMUSG00000001155.13	Ftcd	178.499	172.554	189.557	173.319	185.315	158.864	203.487	137.314	147.21	180.332	139.596	184.323	71.5663	159.052	171.539	171.132	169.26	171.068	193.382	171.932	177.953	155.999
ENSMUSG00000001156	ENSMUSG00000001156.9	Mxd1	0.942234	0.878083	2.67507	2.2086	1.92169	2.63326	0.94714	1.58956	0.916687	1.15408	2.18873	1.60709	2.6942	3.18973	1.51954	2.33214	2.58101	2.04662	1.38415	1.61314	1.88578	1.1515
ENSMUSG00000001157	ENSMUSG00000001157.13	Gmcl1	6.40768	6.47218	5.02612	5.29133	5.50975	5.28074	6.20103	5.57889	6.15932	6.35589	5.55138	6.52827	5.41215	5.28556	5.39152	4.91907	5.07611	5.61821	5.72049	5.08636	5.51435	4.94949
ENSMUSG00000001158	ENSMUSG00000001158.13	Snrnp27	23.3815	22.2338	17.2202	13.5785	15.7524	14.1823	18.6871	15.0172	21.5247	15.1336	18.3619	17.0515	12.5842	17.6674	15.4633	14.0251	14.7618	14.1374	14.7586	15.6719	18.7775	23.089
ENSMUSG00000001166	ENSMUSG00000001166.17	Oas1c	0.495431	0.477184	0.458006	0.333438	0.809339	0.396551	0.664118	0.42163	0.813451	0.496409	1.41512	1.20153	1.92066	0.328396	0.775283	0.424182	0.260804	0.449865	1.6996	0.550137	0.60469	0.428057
ENSMUSG00000001173	ENSMUSG00000001173.15	Ocrl	3.55984	2.6068	3.32699	3.52072	2.01206	3.47213	3.18697	2.72731	3.34582	4.73153	2.78027	3.4793	5.53998	2.20232	2.57953	2.22431	2.54912	3.28851	2.57109	2.09327	3.07569	3.71051
ENSMUSG00000001175	ENSMUSG00000001175.14	Calm1	94.0079	124.982	133.455	109.472	119.113	104.402	109.953	138.483	142.47	115.945	128.179	106.652	100.424	106.307	125.562	98.5213	121.434	131.186	121.3	98.8044	109.362	117.804
ENSMUSG00000001211	ENSMUSG00000001211.15	Agpat3	82.5025	78.0889	100.902	111.989	115.491	99.1506	94.1245	107.704	114.196	98.158	125.217	81.5279	77.3874	89.9504	110.9	106.186	113.405	99.0048	90.1738	101.76	91.6076	98.8785
ENSMUSG00000001225	ENSMUSG00000001225.12	Slc26a3	1.69093	1.00821	0.710543	0.821916	0.424971	1.72257	0.715788	0.532978	0.482842	0.960084	0.743054	0.663379	0.306322	0.498146	0.481104	0.482584	0.667602	0.590542	0.563184	0.521567	0.728412	0.547866
ENSMUSG00000001227	ENSMUSG00000001227.12	Sema6b	1.8352	2.05883	1.26578	1.64527	1.54008	2.08443	1.33346	1.81515	2.27686	2.19954	2.40082	2.4857	2.7445	1.37027	1.73301	2.09654	2.46148	1.95962	2.04588	1.68519	1.97186	1.91369
ENSMUSG00000001228	ENSMUSG00000001228.14	Uhrf1	0.442915	0.32503	0.347418	0.331215	0.264373	0.112801	0.640594	1.66131	0.221329	0.443789	0.421704	0.0157966	4.10812	0.114172	0.567084	0.252812	0.427458	0.108279	0.16227	0.31422	0.143098	0.175396
ENSMUSG00000001229	ENSMUSG00000001229.9	Dpp9	10.8852	12.6936	13.0259	12.7893	17.299	18.2613	15.0769	19.4746	22.6445	19.2316	13.5986	25.8863	18.6873	17.5686	12.5388	12.2819	12.8674	11.5342	12.8455	13.861	17.3665	32.3554
ENSMUSG00000001240	ENSMUSG00000001240.13	Ramp2	8.98252	5.96398	8.91509	13.3704	8.54633	8.46586	11.0451	9.86903	11.3591	15.2004	18.6711	7.87177	17.7911	7.87573	7.66715	12.5737	8.93174	14.6397	8.43385	7.86339	11.6084	7.5146
ENSMUSG00000001247	ENSMUSG00000001247.16	Lsr	51.415	83.1538	82.1531	71.9491	84.2543	86.7873	89.9138	73.1449	98.287	78.2148	67.8828	121.794	100.609	114.814	63.9085	50.662	57.6685	55.2251	100.73	79.6815	101.465	122.815
ENSMUSG00000001248	ENSMUSG00000001248.15	Gramd1a	11.6297	11.922	10.2158	9.86144	10.9777	9.07604	8.06105	9.84374	15.1235	14.3421	9.44899	8.89707	13.5574	11.3953	8.97371	8.96734	8.10315	12.4033	12.3361	9.8973	8.30575	9.70053
ENSMUSG00000001249	ENSMUSG00000001249.14	Hpn	949.652	1034.15	764.406	852.174	636.753	662.047	949.708	601.357	860.294	741.552	909.458	909.82	376.281	850.484	803.828	798.686	757.783	824.28	831.548	825.962	809.573	829.733
ENSMUSG00000001260	ENSMUSG00000001260.10	Gabrg1	0.0144801	0.0371915	0.0113581	0.0303193	0	0	0.0429071	0	0.0144717	0.0135415	0	0	0	0	0	0	0	0	0	0	0.0145546	0.0145961
ENSMUSG00000001270	ENSMUSG00000001270.9	Ckb	2.3439	1.70944	1.99742	2.60537	2.67267	3.89116	1.8864	6.56341	4.62724	4.68159	3.91652	2.68744	18.6703	3.99814	3.08333	3.035	3.0923	3.16924	4.34473	2.32423	2.64682	4.1128
ENSMUSG00000001280	ENSMUSG00000001280.13	Sp1	14.035	15.2696	21.4144	36.7098	45.2402	33.1078	21.4619	25.4113	11.6736	18.118	7.50618	35.7145	48.4736	13.8946	24.8186	19.0962	20.9908	37.8678	25.4164	30.0621	29.7143	31.8435
ENSMUSG00000001281	ENSMUSG00000001281.10	Itgb7	3.58573	2.08316	0.535735	1.34071	3.90511	4.3486	4.46931	3.69204	3.66898	7.18561	4.20186	2.30194	6.62567	6.69024	4.59097	0.767514	2.09733	3.33943	3.26434	0.589876	1.28721	2.66781
ENSMUSG00000001285	ENSMUSG00000001285.12	Myg1	27.8896	29.2042	28.8318	22.6849	25.8536	23.3119	30.0194	22.1527	24.8002	25.0116	23.5372	32.5644	20.9297	21.457	24.8533	24.8583	22.7502	28.5313	26.7427	27.2987	25.2297	27.8246
ENSMUSG00000001288	ENSMUSG00000001288.15	Rarg	3.64201	2.88015	3.00711	2.54864	3.62516	3.31961	2.89678	2.74059	3.00771	2.29451	6.11252	2.83303	8.6826	2.49034	3.18776	4.23151	2.28385	3.28027	2.37751	2.16871	3.68002	2.08678
ENSMUSG00000001289	ENSMUSG00000001289.12	Pfdn5	327.342	328.951	275.986	293.823	234.619	199.45	322.05	196.924	321.739	249.433	352.832	331.786	207.386	290.178	253.536	253.027	228.129	248.462	271.111	284.94	267.577	282.901
ENSMUSG00000001300	ENSMUSG00000001300.16	Efnb2	0.54043	0.285778	0.448843	0.723879	1.47508	0.971544	0.447447	0.603213	0.41303	0.713501	0.839343	0.341272	2.29782	0.56543	0.356143	0.460441	0.878579	0.474071	0.496579	0.926631	0.726943	0.48868
ENSMUSG00000001305	ENSMUSG00000001305.5	Rrp15	5.02677	5.86093	5.36967	6.19749	5.70169	5.18821	5.97769	4.20291	6.7756	5.72151	6.71403	6.30784	4.69693	6.10378	6.35602	5.58275	5.80885	5.56235	6.04484	5.96946	6.482	5.46707
ENSMUSG00000001313	ENSMUSG00000001313.12	Rnd2	9.55665	8.14142	6.87764	5.67948	6.49203	6.74735	7.63247	9.04667	13.3652	8.49471	8.69936	7.5592	3.45563	7.70746	2.92098	3.62307	4.5327	3.17676	6.94158	4.87595	7.73538	7.40771
ENSMUSG00000001323	ENSMUSG00000001323.17	Srr	46.9474	49.2039	46.9018	61.5958	54.0859	45.699	51.8332	57.7682	65.6056	54.6866	68.812	44.8542	36.035	42.628	66.5682	64.5747	56.2567	57.4228	41.7823	54.452	44.9203	44.0624
ENSMUSG00000001333	ENSMUSG00000001333.9	Sync	0.0173539	0	0.0136122	0.0363365	0	0.0353572	0	0.0459473	0	0.0486868	0	0.0519899	0.220063	0	0	0	0	0	0	0.0149878	0.0174432	0.0174929
ENSMUSG00000001334	ENSMUSG00000001334.9	Fndc5	0.287298	0.202926	0.14648	0.0601561	0.164266	0.219506	0.156075	0.278913	0.129209	0.188072	0.220936	0.243867	1.29698	0.222175	0.114439	0.0860934	0.158801	0.168565	0.174152	0.0744384	0.187705	0.30408
ENSMUSG00000001348	ENSMUSG00000001348.15	Acp5	94.0188	97.1126	75.1036	87.5018	74.2941	84.6449	98.8259	91.384	103.713	90.6088	98.9778	93.303	71.1541	91.1233	102.008	91.6981	93.1648	99.3398	80.4083	86.6099	90.1414	92.3056
ENSMUSG00000001349	ENSMUSG00000001349.5	Cnn1	0.221944	0.162872	0.02487	0	0.0557797	0.936685	0	0.0839476	0.126751	0.355811	0.61769	0.12665	0.144743	7.91152	0	0.633418	0	0.0930143	0.0887052	0.0821502	0.191216	0.479403
ENSMUSG00000001366	ENSMUSG00000001366.14	Fbxo9	74.9696	88.6461	84.1742	86.5041	78.009	87.0249	76.9278	66.2657	81.2081	71.7663	95.4431	87.7055	48.9544	94.0338	96.1088	99.0299	83.5933	85.9393	96.3458	88.7821	91.3224	70.3286
ENSMUSG00000001376	ENSMUSG00000001376.17	Vps50	3.87923	5.09351	3.84788	3.36922	4.43752	4.74927	4.55327	3.94563	4.95489	5.85648	5.49369	2.57101	6.32661	4.59178	4.72918	5.61254	4.05978	3.91249	6.58643	4.91283	3.58446	5.52353
ENSMUSG00000001380	ENSMUSG00000001380.6	Hars	12.5088	15.6905	16.755	13.8137	12.5933	11.0706	13.7098	13.0386	13.5399	12.9804	14.1894	13.4876	12.2577	14.9331	13.636	13.3043	12.353	13.6544	13.6419	14.213	12.8447	15.9812
ENSMUSG00000001383	ENSMUSG00000001383.8	Zmat2	15.2871	18.2462	15.7576	12.1257	11.8175	9.89349	14.9928	11.4441	14.6671	12.1937	13.7199	13.3263	9.38708	14.1862	13.2531	13.8688	14.2265	13.4364	13.4345	13.3115	15.2572	16.4791
ENSMUSG00000001403	ENSMUSG00000001403.13	Ube2c	1.50892	1.29186	0.867958	1.00049	0.486674	0.512383	0.347759	1.86438	2.06099	2.21073	0.773584	1.10502	6.60776	0.933504	0.751307	0.954582	2.10054	0.639398	0.56287	0.477837	0.808896	0.507001
ENSMUSG00000001415	ENSMUSG00000001415.10	Smg5	12.5505	14.8133	12.2117	11.8027	8.90842	14.8398	11.7515	15.712	13.7468	12.5374	12.586	15.7208	14.4175	12.0282	10.9376	12.9568	12.6891	12.2586	13.1791	12.506	10.8212	10.6181
ENSMUSG00000001416	ENSMUSG00000001416.13	Cct3	127.62	135.514	110.574	102.012	76.6441	87.6291	118.73	112.24	188.096	119.833	119.831	136.775	100.918	120.732	88.8356	90.0718	105.386	96.879	106.913	94.7219	118.96	148.302
ENSMUSG00000001418	ENSMUSG00000001418.13	Glmp	157.896	168.506	146.356	136.004	126.801	126.105	159.227	131.827	160.612	143.814	146.778	169.399	158.298	154.014	139.155	122.448	122.972	136.745	161.095	162.186	136.929	177.665
ENSMUSG00000001419	ENSMUSG00000001419.17	Mef2d	9.70756	10.1203	12.0636	14.9037	15.443	14.1945	11.0949	15.0316	7.17721	8.21651	14.7757	11.7092	25.1762	13.4661	14.6034	11.6488	9.75769	13.2526	9.85312	12.926	9.8693	8.15177
ENSMUSG00000001420	ENSMUSG00000001420.13	Tmem79	1.26765	1.06006	0.786218	1.69751	1.11507	1.56166	1.45592	1.40497	1.91511	1.92985	1.72298	1.7075	2.06358	1.97581	1.233	1.14845	1.48465	1.21078	1.78702	1.52766	1.92608	1.69384
ENSMUSG00000001424	ENSMUSG00000001424.14	Snd1	31.4927	68.7249	124.233	70.3671	113.864	108.064	117.012	113.866	83.3206	96.2605	69.2191	84.9231	95.6627	90.7934	84.7829	84.5198	92.8227	86.0108	111.487	101.918	107.811	131.406
ENSMUSG00000001435	ENSMUSG00000001435.15	Col18a1	238.136	288.685	289.705	286.915	316.005	324.854	375.746	243.07	236.968	235.112	214.089	330.195	161.061	314.646	305.978	260.959	288.71	274.705	364.807	341.99	350.524	357.475
ENSMUSG00000001436	ENSMUSG00000001436.15	Slc19a1	3.77451	3.38303	5.59755	7.34758	4.47879	6.50869	4.54372	4.89272	2.61312	2.92314	9.19171	2.66993	2.5727	2.18919	4.71801	5.55727	4.56383	3.7679	6.06835	7.21591	3.89273	3.28952
ENSMUSG00000001440	ENSMUSG00000001440.5	Kpnb1	28.0366	29.776	34.544	36.0344	26.775	29.9325	29.3086	39.9528	36.1853	34.8576	32.5431	31.1038	40.3503	32.7015	26.2554	26.3825	26.1989	26.2475	29.0141	28.4536	28.4142	29.5596
ENSMUSG00000001441	ENSMUSG00000001441.13	Npepps	31.6853	24.8219	26.1444	24.4641	20.5285	25.4202	21.2188	27.6735	21.6196	27.9245	19.3581	20.5865	34.3444	17.2762	27.7689	26.6589	32.2674	23.8746	19.1133	21.9387	24.6005	26.9627
ENSMUSG00000001444	ENSMUSG00000001444.2	Tbx21	0.0806463	0.144995	0.0126516	0	0.0993148	0.0328621	0.143381	0.0284699	0.112839	0.165921	0.0330763	0.0805352	0.130902	0.166308	0.144557	0.0805564	0.0198117	0.0630897	0.135375	0.139302	0.0486367	0.162585
ENSMUSG00000001445	ENSMUSG00000001445.10	Mrpl10	30.2471	33.3449	29.9385	30.2932	26.1274	27.762	27.9689	25.0783	34.1877	27.8234	34.4655	26.3742	20.9672	26.6704	30.1947	30.0156	29.0352	28.5856	28.2769	28.9451	27.044	27.8197
ENSMUSG00000001467	ENSMUSG00000001467.5	Cyp51	6.1256	6.27075	15.5567	7.88491	13.7026	15.2297	10.4642	22.2783	21.6655	12.7365	9.75596	11.9586	10.8495	18.8577	4.42501	3.586	4.28629	3.25281	16.5173	10.982	14.9638	24.5974
ENSMUSG00000001472	ENSMUSG00000001472.17	Tcf25	1885.5	1720.25	2144.65	2081.94	1630.96	1910.61	1800.87	2090.14	1894.85	1908.14	1850.96	1954.08	1763.59	2014.2	2241.04	1842.58	2088.35	1815.91	1900.17	1970.7	1606.72	1844.08
ENSMUSG00000001473	ENSMUSG00000001473.6	Tubb6	3.68797	2.46036	3.5127	1.57952	2.97021	2.58597	1.70308	7.39737	6.00743	3.58328	3.33947	2.65455	11.9286	2.61742	1.66935	3.01407	2.4709	2.66966	1.31766	2.10965	1.90162	1.83462
ENSMUSG00000001482	ENSMUSG00000001482.15	Def8	17.4851	19.7049	25.7128	28.7227	25.5634	28.4734	19.2107	26.1456	30.7824	21.7269	32.1588	22.3649	18.514	16.485	22.0136	17.5782	30.6336	28.261	16.6665	21.7341	17.2191	21.0658
ENSMUSG00000001493	ENSMUSG00000001493.9	Meox1	0.0364966	0.14061	0.0572551	0.0191047	0.112363	0.0371795	0.0901216	0.257682	0.273566	0.102392	0.0374218	0.382687	1.83273	0.319868	0.0363442	0.018228	0.0224146	0.0356892	0.221233	0.047281	0.0550266	0.423073
ENSMUSG00000001496	ENSMUSG00000001496.15	Nkx2-1	1.25029	1.34968	1.22234	1.1572	0.68538	0.88604	1.37812	0.431785	0.561398	0.542256	0.743179	0.977139	0.477942	0.747345	1.01049	0.796397	0.734485	0.956839	0.591442	0.82943	1.16565	1.07765
ENSMUSG00000001497	ENSMUSG00000001497.18	Pax9	0.0460983	0.0236802	0	0	0	0	0.00910649	0	0	0	0.00945338	0.00920697	0	0	0.0183623	0	0.0113246	0	0.00859801	0.0159253	0	0
ENSMUSG00000001506	ENSMUSG00000001506.10	Col1a1	1.99606	0.889839	1.39117	1.70373	1.67192	1.15917	1.59483	36.4389	2.45868	4.7915	0.743054	1.63782	92.3737	4.12282	0.39881	1.21916	2.38931	0.596759	1.07894	1.60313	0.837035	1.46098
ENSMUSG00000001507	ENSMUSG00000001507.16	Itga3	1.28773	1.45487	1.48315	1.09218	2.6956	2.86442	1.45707	1.97807	1.59651	1.9207	1.70478	1.96963	5.23373	1.66392	1.7125	1.08276	1.33145	1.09984	1.50493	1.47115	1.42543	1.72525
ENSMUSG00000001517	ENSMUSG00000001517.14	Foxm1	0.08202	0.337063	0.0579021	0.0772821	0.144295	0.0751992	0.0162026	0.354697	0.0573807	0.552262	0.277527	0.0163814	1.6475	0.101485	0.032671	0.17205	0.0705222	0.0721849	0.0688407	0.0920886	0.0906862	0.314173
ENSMUSG00000001518	ENSMUSG00000001518.12	Itfg2	24.0116	35.03	17.4783	26.1439	12.1659	14.7744	25.4245	13.054	19.3901	20.2994	20.0901	23.3071	13.8847	20.4008	15.1119	18.996	21.7073	16.718	22.0343	23.7241	22.687	24.9784
ENSMUSG00000001520	ENSMUSG00000001520.12	Nrip2	0.0839289	0.092386	0.0752377	0.075315	0.0738266	0.0977135	0.035528	0.0846537	0.0239658	0.056063	0.0122938	0.07184	0.668986	0.111264	0.179096	0.0479059	0.103091	0.0586229	0.055907	0.0103551	0.0964122	0.0483435
ENSMUSG00000001521	ENSMUSG00000001521.12	Tulp3	3.07553	2.29883	1.25332	1.78601	1.40551	1.1749	2.71738	0.742198	1.46483	1.8313	1.42893	2.21949	5.07616	1.41216	0.873342	1.51205	1.40188	1.13955	1.36685	0.747059	1.19548	1.42898
ENSMUSG00000001524	ENSMUSG00000001524.14	Gtf2h4	21.8702	38.2351	25.3717	28.0915	18.9144	17.9733	32.4026	27.4116	14.6941	25.4367	21.3882	25.1436	21.2079	18.6656	25.0731	25.9763	25.2832	24.3517	28.1939	27.6977	26.6009	43.1645
ENSMUSG00000001525	ENSMUSG00000001525.10	Tubb5	12.5795	11.5365	10.599	10.2555	21.3895	22.7939	26.5891	19.7607	22.4976	21.558	12.883	15.4022	45.3524	18.5406	9.35027	12.5805	10.5167	10.5208	16.2498	18.4669	16.0775	12.923
ENSMUSG00000001542	ENSMUSG00000001542.7	Ell2	29.6359	36.4397	50.6289	58.4526	39.9519	41.7333	32.7071	29.1571	22.8204	31.7532	51.6053	29.8813	26.062	32.2519	65.7791	68.4626	66.8898	60.6698	35.1752	48.0718	32.8421	29.3533
ENSMUSG00000001552	ENSMUSG00000001552.14	Jup	54.6043	56.5084	47.8834	54.1361	48.7321	54.8519	51.7538	63.5845	40.5407	55.5315	43.1138	53.7703	76.3925	44.8106	49.5116	56.676	56.7148	45.8238	55.9507	50.5973	53.1758	55.4065
ENSMUSG00000001555	ENSMUSG00000001555.10	Fkbp10	0.355721	0.49655	0.642968	0.372414	1.06115	0.267844	0.290249	1.44687	0.432801	0.44837	1.22108	0.41701	4.87958	0.398677	0.446644	0.571609	0.531922	0.620082	0.591355	0.894951	0.171003	0.795091
ENSMUSG00000001558	ENSMUSG00000001558.5	Klhl10	0	0	0.0963503	0	0	0	0	0.0542043	0	0.028718	0	0	0.0467297	0.0316636	0.0305804	0	0	0	0.0572762	0	0	0
ENSMUSG00000001569	ENSMUSG00000001569.10	Nom1	4.76008	5.60251	5.52468	6.84025	6.29413	6.1471	6.28229	5.31651	7.69117	4.91858	7.22183	7.45092	5.6407	5.83297	8.40446	6.06819	6.59806	6.71802	8.64061	7.1834	6.76192	6.58598
ENSMUSG00000001576	ENSMUSG00000001576.14	Ergic1	42.5189	44.3827	48.458	52.6462	43.1479	49.2111	49.8373	50.6535	54.1706	44.0613	42.8331	54.8925	33.9159	48.0322	40.1162	36.3707	40.333	39.4972	51.8969	43.5038	55.8071	47.7718
ENSMUSG00000001583	ENSMUSG00000001583.13	Tnk1	0.0571189	0	0.0112009	0.0149498	0.0376827	0.116375	0.0423133	0.0378079	0.156986	0.0667702	0.0292834	0.0142601	0.275241	0.0294476	0	0.0285276	0.0701597	0.125674	0.0399507	0.0493313	0.0717659	0.0143941
ENSMUSG00000001588	ENSMUSG00000001588.12	Acap1	1.55799	1.25692	0.940055	0.857375	1.01906	0.752875	1.02591	1.02245	1.45727	1.68115	0.942106	1.79521	2.6241	1.00917	0.716069	1.0375	1.39847	0.878955	1.30392	0.793543	0.863311	0.563758
ENSMUSG00000001604	ENSMUSG00000001604.14	Tcea3	88.6723	85.7632	81.1459	89.3823	60.1773	60.636	87.218	56.4872	75.0353	77.0703	75.387	66.838	47.7208	56.8285	78.9701	70.1114	74.7042	77.8004	77.0976	81.9569	74.4227	57.6842
ENSMUSG00000001622	ENSMUSG00000001622.15	Csn3	0.386929	0.110423	0.13489	0.0900194	0.151269	0.0437966	0.169858	0.113829	0.0429672	0.0402052	0	0.042933	0.414337	0.177316	0.17125	0.0858884	0.105615	0	0.0400933	0.0742612	0.345707	0
ENSMUSG00000001627	ENSMUSG00000001627.12	Ifrd1	18.5021	31.4172	22.0918	20.8052	12.357	15.2881	19.2903	15.7244	15.7519	15.1239	16.8632	12.2493	18.9089	23.4583	24.9759	18.5499	18.2653	21.9124	17.4463	16.3938	17.7019	19.0648
ENSMUSG00000001630	ENSMUSG00000001630.13	Stk38l	3.7895	3.45084	4.50885	3.39026	5.54984	3.64983	3.24716	7.0103	4.78085	5.09945	4.43055	2.90947	4.67812	3.72466	4.32256	3.43132	3.42149	3.82116	3.35958	4.18243	3.71995	5.0303
ENSMUSG00000001632	ENSMUSG00000001632.16	Brpf1	4.30023	4.57458	4.72396	4.24446	3.98023	3.42174	4.46933	3.3326	3.46385	3.90143	3.36726	3.83497	3.63539	4.48911	4.6125	5.91959	4.33599	3.96451	6.32468	3.88947	4.40838	3.50441
ENSMUSG00000001642	ENSMUSG00000001642.18	Akr1b3	11.067	19.7812	16.3972	10.57	9.9057	8.17536	13.9996	10.4527	17.7875	10.3496	11.0158	12.2797	28.6589	14.8145	13.2121	8.0809	12.9578	15.4422	16.0546	8.88739	9.75785	14.1566
ENSMUSG00000001657	ENSMUSG00000001657.7	Hoxc8	0.044612	0	0.0349932	0	0	0	0.0220322	0	0.0445861	0.04172	0	0.289579	0.0226288	0	0	0	0.0273987	0	0	0	0.0224208	0
ENSMUSG00000001661	ENSMUSG00000001661.5	Hoxc6	0.108449	0.104454	0.042533	0	0.0953951	0.0552389	0.0267794	0.071784	0.0541929	0.0507093	0.0277995	0.216599	0.0550091	0	0	0	0	0	0.0252841	0	0.0545033	0.0273293
ENSMUSG00000001663	ENSMUSG00000001663.10	Gstt1	284.405	231.889	175.112	284.101	212.423	186.096	250.988	236.433	303.692	243.205	308.782	195.54	83.6682	175.205	210.264	230.728	238.96	225.967	133.839	126.622	129.97	120.838
ENSMUSG00000001665	ENSMUSG00000001665.11	Gstt3	36.9019	20.3198	19.0496	66.7834	27.79	23.8032	25.6233	30.8051	27.5028	40.1139	46.9733	21.9689	11.8121	19.4583	29.8903	38.4885	30.3148	29.3002	13.6282	10.9641	15.1115	8.16014
ENSMUSG00000001666	ENSMUSG00000001666.8	Ddt	651.141	576.662	442.951	686.304	410.224	455.662	595.981	497.172	743.194	652.904	796.967	575.463	224.931	551.837	594.478	559.775	488.619	560.908	440.896	430.323	459.821	439.881
ENSMUSG00000001670	ENSMUSG00000001670.13	Tat	346.91	449.548	670.023	705.9	277.841	238.22	236.749	451.864	135.011	296.434	364.504	311.234	261.064	413.631	865.014	901.438	711.405	629.976	351.603	272.752	186.262	536.173
ENSMUSG00000001672	ENSMUSG00000001672.14	Marveld3	1.38328	0.570998	1.62754	1.29303	1.60788	0.70458	0.292778	0.697611	1.1356	2.91062	0.709171	0.888025	5.33754	2.03756	2.06625	0.345434	0.546137	0.483098	0.967506	0.640008	1.34074	2.83851
ENSMUSG00000001674	ENSMUSG00000001674.11	Ddx18	18.5263	15.9526	12.5563	18.8594	13.5177	13.9155	18.2145	14.9565	13.3534	16.7664	14.5314	19.7796	17.322	19.5425	17.9813	17.0985	19.7149	19.2434	15.5255	17.217	16.6479	18.1153
ENSMUSG00000001687	ENSMUSG00000001687.15	Ubl3	54.5489	43.9685	51.4187	70.1018	60.4548	64.4269	54.6277	60.5283	58.9522	59.3463	61.2586	45.4309	53.0326	59.3328	71.6736	68.7948	61.2865	58.5987	54.8073	69.8886	54.5395	53.4585
ENSMUSG00000001700	ENSMUSG00000001700.9	Gramd3	12.6612	13.2677	13.6345	14.2021	13.4563	15.2872	14.4588	12.757	16.1926	15.2234	12.8564	12.7203	7.82171	13.9558	12.5319	9.1714	10.2047	11.8414	14.5949	13.9003	13.0498	16.8571
ENSMUSG00000001707	ENSMUSG00000001707.8	Eef1e1	3.46952	4.00033	2.72146	5.77993	3.2524	3.45704	4.00226	3.62081	3.59406	3.10251	4.77792	1.99792	2.59484	5.09194	5.42213	4.80638	4.41718	4.80435	3.51899	4.76813	3.61465	3.59942
ENSMUSG00000001729	ENSMUSG00000001729.14	Akt1	33.2893	32.641	37.3642	42.387	42.1209	54.0253	35.8429	36.2835	47.8069	43.7989	49.406	40.4812	55.7021	42.2357	46.2162	34.75	42.7008	43.6726	43.6304	44.7664	37.1784	49.9813
ENSMUSG00000001739	ENSMUSG00000001739.14	Cldn15	0.0902271	0.318648	0.141546	0.0472307	0.257942	0.0919154	0.155959	0.33843	0.270524	0.168756	0.185029	0.495566	0.148741	0.372132	0.0898502	0.383038	0.387894	0.176462	0.0631076	0.116888	0.0226728	0.0682124
ENSMUSG00000001741	ENSMUSG00000001741.12	Il16	0.763689	0.615046	0.751325	0.962143	1.2069	1.16037	0.69039	0.913895	0.905546	1.29521	0.915768	0.672155	1.8712	0.747398	0.837837	0.736978	1.01754	0.96197	0.844978	0.782537	0.780628	0.913329
ENSMUSG00000001750	ENSMUSG00000001750.15	Tcirg1	45.7085	57.6845	59.6314	36.3179	48.3223	42.7506	36.972	44.8071	42.4679	47.5771	39.7858	64.4934	58.3236	44.1401	37.2226	42.7612	51.5465	45.419	65.4885	48.2644	47.1625	53.8335
ENSMUSG00000001751	ENSMUSG00000001751.9	Naglu	8.06907	12.1876	11.2094	11.4234	10.3203	9.31391	12.4151	10.8563	6.54936	9.067	9.52032	9.58755	12.9836	12.4556	11.8408	10.9939	12.9759	14.3296	10.8678	11.7694	10.3803	10.4258
ENSMUSG00000001755	ENSMUSG00000001755.12	Coasy	70.8936	62.2676	61.8277	73.2655	71.3719	71.9103	81.0433	93.2631	95.5609	79.6626	95.4501	59.8414	45.9375	64.1509	69.9919	71.0949	74.4671	68.5018	68.6219	65.1469	64.2994	62.8323
ENSMUSG00000001761	ENSMUSG00000001761.7	Smo	1.72463	3.45565	2.63222	1.88171	1.98312	1.54523	2.24734	1.84301	3.50957	2.16664	1.60856	2.61451	4.55843	3.05305	1.78985	1.93027	2.61608	2.0319	2.4319	2.29706	2.47495	3.83296
ENSMUSG00000001763	ENSMUSG00000001763.14	Tspan33	4.34585	10.9787	9.37831	4.69932	4.05607	6.17309	4.93739	4.39367	7.40202	5.87678	4.07945	10.8599	3.12545	9.90868	6.48139	5.56382	5.03732	4.7485	6.96401	8.47585	7.95712	9.74851
ENSMUSG00000001767	ENSMUSG00000001767.5	Crnkl1	1.55632	2.14455	3.8494	3.85336	3.77721	6.19131	1.94115	2.34604	2.29339	3.87761	3.87877	3.30121	4.31013	1.89755	7.10427	3.91483	2.42792	4.71007	3.549	6.40669	5.00128	2.30165
ENSMUSG00000001768	ENSMUSG00000001768.16	Rin2	2.77868	2.43581	3.45905	4.76573	4.52974	5.70966	2.42609	7.6416	3.0235	5.1439	3.59787	3.80714	7.89388	4.46876	3.74925	3.97866	9.91309	4.69252	4.63432	5.59416	4.95683	3.91941
ENSMUSG00000001774	ENSMUSG00000001774.8	Chordc1	7.33632	9.31418	10.0803	13.4542	10.9073	13.8576	9.73872	13.5984	8.01684	11.4554	12.9884	10.6806	11.791	8.3054	15.743	12.4361	13.7324	10.8346	10.0365	9.52578	9.70891	9.34914
ENSMUSG00000001783	ENSMUSG00000001783.3	Rtcb	22.5657	26.4147	24.6125	24.2067	23.6347	22.3168	26.9458	23.0773	24.4458	23.76	24.8055	22.987	23.4354	24.0954	27.3102	23.6923	25.9474	28.0261	23.9819	26.1574	24.8962	25.9841
ENSMUSG00000001785	ENSMUSG00000001785.13	Pwp1	3.1092	3.93303	3.37778	3.74338	5.55197	5.27369	4.88295	5.36461	4.55234	3.93987	3.79375	3.52409	5.441	3.46236	4.67529	5.2487	4.79293	3.80052	5.65414	5.35716	4.21902	4.81086
ENSMUSG00000001786	ENSMUSG00000001786.14	Fbxo7	15.986	17.9767	15.0081	19.9013	20.9834	19.1118	20.7394	18.2022	17.6737	19.2874	22.039	16.7911	14.8729	19.4723	23.054	22.5457	19.534	16.5638	14.7922	19.1359	18.0247	14.1102
ENSMUSG00000001794	ENSMUSG00000001794.13	Capns1	185.172	200.441	164.499	155.113	150.039	139.661	175.91	211.06	191.745	162.244	184.223	151.153	195.915	148.019	156.714	164.826	161.636	173.332	168.654	159.975	154.399	162.085
ENSMUSG00000001802	ENSMUSG00000001802.16	Lrp3	15.0681	14.9792	11.2294	13.344	9.92342	10.6994	13.5278	10.7017	10.9583	11.204	10.5662	10.7914	8.8545	12.2308	13.9146	13.9442	13.6463	12.1026	10.5822	13.2303	10.3977	9.58945
ENSMUSG00000001827	ENSMUSG00000001827.12	Folr1	0	0.665255	0	0.154951	0	0.0753875	0	0.130623	0.07396	0.138411	0.379394	0.147802	0.37537	0	0.0736938	0	0.181797	0.144731	0	0	0.223151	0.0745957
ENSMUSG00000001829	ENSMUSG00000001829.17	Clpb	17.0433	18.6687	24.3609	28.3618	23.3121	24.156	21.5054	26.6979	21.7165	22.1345	19.1066	19.1527	16.2729	16.3598	29.7337	26.429	28.4837	29.7306	21.3208	21.5147	22.2352	17.2677
ENSMUSG00000001833	ENSMUSG00000001833.17	Sept7	13.6681	12.4985	12.4391	13.2061	14.384	14.6955	13.7606	16.5828	15.5364	14.1373	13.1197	14.0768	17.9589	16.3005	15.0541	15.6597	14.0377	12.625	12.8233	13.8953	14.4998	13.5452
ENSMUSG00000001844	ENSMUSG00000001844.10	Zdhhc4	27.1763	26.1168	22.3182	21.4819	15.6827	19.0449	18.4656	19.3969	21.2362	15.4364	26.1353	18.7149	12.8828	17.1607	19.9338	22.6368	20.2189	22.2053	18.1999	17.682	23.0995	16.6386
ENSMUSG00000001847	ENSMUSG00000001847.14	Rac1	77.6292	86.6927	101.607	90.5714	79.9515	89.816	87.637	90.6766	87.2883	80.3801	85.0866	75.5782	83.6902	77.1075	95.7709	90.3773	85.3691	96.496	83.4244	84.952	82.9696	84.727
ENSMUSG00000001855	ENSMUSG00000001855.15	Nup214	19.8026	19.2946	14.3797	22.4155	22.9964	23.4964	25.2777	16.747	16.8523	23.2024	18.7971	25.1895	24.6804	25.8665	14.504	17.9907	10.102	14.1078	12.383	22.0629	11.3608	13.7089
ENSMUSG00000001864	ENSMUSG00000001864.13	Aif1l	0.0125918	0	0.632122	0.949158	0.0443048	0.808129	0	0.011113	0	0.0588779	0.451887	0.0125745	2.44624	0.155801	1.57995	0.0377334	0.108267	0.0492531	0.0117428	0.0108751	0.0379699	0.482323
ENSMUSG00000001870	ENSMUSG00000001870.16	Ltbp1	3.49485	2.78576	1.76453	2.73363	9.04587	3.51932	3.01549	11.3804	2.44899	4.13233	2.55372	8.58468	19.9481	3.72779	6.68048	3.29032	2.31907	6.9529	5.91901	7.49386	2.78604	2.83447
ENSMUSG00000001891	ENSMUSG00000001891.16	Ugp2	411.005	310.805	318.341	404.127	496.903	447.815	610.846	370.694	385.788	298.233	346.818	262.75	154.259	252.026	362.366	389.972	374.958	375.94	331.795	322.261	339.177	236.945
ENSMUSG00000001909	ENSMUSG00000001909.16	Trmt1	43.8086	43.8638	40.7167	50.3166	41.2075	42.9779	49.6048	33.5402	61.0536	37.8756	54.4013	51.8373	39.9573	51.9918	58.2795	45.9848	39.6324	51.1564	47.7163	44.7733	46.1373	41.9822
ENSMUSG00000001910	ENSMUSG00000001910.4	Nacc1	9.36934	9.49078	8.64983	8.68906	9.15121	9.66271	7.96876	10.9361	8.61551	8.87869	8.07122	8.70656	12.1548	7.77636	7.88318	8.65542	8.6286	8.10724	8.15564	7.61457	8.75446	8.79739
ENSMUSG00000001911	ENSMUSG00000001911.16	Nfix	1219.68	1460.7	798.603	767.796	432.378	656.387	895.412	472.361	389.151	420.856	490.395	877.704	438.537	744.092	808.082	592.278	609.834	901.424	985.885	871.446	815.646	951.448
ENSMUSG00000001918	ENSMUSG00000001918.17	Slc1a5	1.29835	0.833688	0.999554	1.18308	1.24782	1.39613	1.42491	1.25197	1.82625	0.607093	0.813551	7.27516	6.0491	1.73539	0.143659	0.408285	0.885988	1.85742	1.00901	1.01751	1.01502	1.57535
ENSMUSG00000001924	ENSMUSG00000001924.15	Uba1	63.3539	84.7461	94.8996	84.1652	92.9996	90.9357	82.3271	96.2405	77.797	71.1324	68.2342	81.459	81.9039	84.7046	98.6676	85.548	73.7114	94.8146	89.4027	94.0689	90.6726	108.668
ENSMUSG00000001930	ENSMUSG00000001930.17	Vwf	14.8273	8.2225	5.22045	2.20498	4.27342	3.63314	4.79855	6.51817	6.87609	4.17559	10.1354	4.7954	4.5439	10.1633	3.18797	3.45023	2.34555	6.4258	5.6829	4.77789	4.12106	7.21826
ENSMUSG00000001942	ENSMUSG00000001942.8	Siae	13.3343	12.275	15.084	14.2177	14.3599	12.3884	15.0682	18.7925	11.9268	14.24	16.3991	9.45065	14.1994	10.4898	15.3237	15.7017	16.8902	14.4367	13.3266	14.14	11.7002	9.78751
ENSMUSG00000001943	ENSMUSG00000001943.8	Vsig2	0.854418	0.438906	0.580837	0.477074	0.350735	0.754351	0.450096	0.653529	0.170785	1.22518	0.817672	0.910124	0.491178	0.352395	0.34034	0.682773	0.559728	0.111402	0.637446	0.147585	0.343526	0.22967
ENSMUSG00000001946	ENSMUSG00000001946.14	Esam	35.7099	20.4684	21.8387	32.7389	37.268	58.9859	18.5325	37.5699	37.9072	55.281	45.0966	21.9606	51.3724	29.1235	33.5517	52.3968	52.5363	48.1381	43.6502	26.6594	41.1661	31.7252
ENSMUSG00000001948	ENSMUSG00000001948.10	Spa17	1.21186	0.830027	0.506971	0.42291	0.781727	0.576116	0.957587	0.784325	2.50306	0.679981	0.828387	0.806794	2.58174	0.333212	0.563172	1.37191	0.297708	0.711029	0.452059	0.279102	0.730857	0.73294
ENSMUSG00000001962	ENSMUSG00000001962.8	Fam50a	11.2064	14.4355	13.9893	10.7666	14.1853	12.7039	12.2838	14.2927	12.9414	12.0456	9.80897	11.6004	13.5176	12.9288	11.9762	10.5455	11.4988	12.5622	11.9165	14.0162	11.1954	15.119
ENSMUSG00000001964	ENSMUSG00000001964.14	Emd	9.92656	10.8453	13.4807	10.5863	10.6214	11.1311	11.1949	10.8855	13.1414	10.9111	11.4695	9.06216	12.0805	10.8845	11.6556	11.6174	10.1456	11.7353	9.74083	11.3882	10.201	12.9183
ENSMUSG00000001983	ENSMUSG00000001983.7	Taco1	10.1589	11.3286	13.1893	12.2693	12.7739	12.3279	12.1417	13.6876	13.0493	11.2575	11.7225	12.1484	7.76982	9.09568	15.1588	13.3922	14.0429	12.6434	10.4837	11.3042	12.6439	10.8181
ENSMUSG00000001985	ENSMUSG00000001985.9	Grik3	0.18214	0.175432	0.15261	0.104011	0.0764669	0.12651	0.183993	0.102295	0.0744687	0.0929089	0.0933786	0.148818	0.0818895	0.115243	0.115423	0.161262	0.116947	0.145727	0.142836	0.185908	0.104021	0.0792814
ENSMUSG00000001986	ENSMUSG00000001986.16	Gria3	3.96766	0.568901	1.04243	0.625095	1.23678	0.549384	1.40778	0.730934	0.55823	0.720477	0.434472	1.26944	6.08647	3.99175	0.345241	0.57717	0.709735	0.339019	0.520893	3.42671	2.94266	0.893079
ENSMUSG00000001995	ENSMUSG00000001995.9	Sipa1l2	0.991594	1.19293	1.88191	1.14552	1.87481	2.18865	1.57608	1.66477	1.15049	1.52421	0.631074	1.38291	1.40486	1.48076	0.890977	1.08726	1.28098	1.09226	1.91856	3.14998	3.12184	1.81525
ENSMUSG00000001998	ENSMUSG00000001998.15	Ap4e1	0.9846	1.01156	2.10874	1.63136	1.2803	1.631	0.862578	1.35256	0.641758	1.15297	0.71986	1.27394	1.75016	1.03287	2.30201	1.18875	1.20939	1.15538	1.09387	1.69332	1.14457	1.11331
ENSMUSG00000001999	ENSMUSG00000001999.15	Blvra	10.0579	11.7979	11.5544	9.78369	9.4394	9.3183	10.7558	8.03792	9.30014	11.0723	8.8918	8.18551	7.59235	7.75759	11.4749	9.92803	9.87365	10.726	8.78888	9.30219	10.3485	10.4179
ENSMUSG00000002006	ENSMUSG00000002006.12	Pdzd4	0.0427884	0	0.0671255	0	0.0376381	0.043589	0.0211316	0.0660855	0.0641454	0.0700257	0.0767779	0.085459	0.390669	0.044119	0.0213048	0.0427407	0.0525574	0.0627626	0.0299275	0.0369546	0.0645128	0.0539139
ENSMUSG00000002007	ENSMUSG00000002007.5	Srpk3	0.0208507	0	0	0	0.165069	0	0.0205948	0.0184019	0.0833544	0.0194991	0.085517	0	0.0846099	0.0214991	0	0.0833098	0	0.0407788	0.0388896	0.0180079	0.188622	0
ENSMUSG00000002010	ENSMUSG00000002010.17	Idh3g	73.1787	69.2228	80.5475	72.0036	90.799	78.1239	73.1032	81.1767	69.3903	80.7866	64.9073	74.088	60.7483	65.0871	94.2018	76.1874	94.2709	99.9509	72.1839	71.6798	75.7081	74.1247
ENSMUSG00000002012	ENSMUSG00000002012.13	Pnck	0.0290534	0.111933	0.0455784	0	0.0511127	0.147985	0.143484	0	0.0580732	0.0543401	0	0.0580268	0.633689	0.119828	0	0.0580421	0	0.085232	0	0	0	0.0585723
ENSMUSG00000002014	ENSMUSG00000002014.12	Ssr4	95.4077	120.645	123.388	102.865	109.394	123.542	145.332	94.8267	126.486	92.2655	116.841	124.761	88.9085	173.602	132.673	96.52	114.992	120.817	145.712	151.312	132.77	146.185
ENSMUSG00000002015	ENSMUSG00000002015.5	Bcap31	93.0013	93.8074	82.7323	91.5581	81.4796	79.7603	94.3604	87.2047	91.4591	80.7752	89.1747	91.4605	73.3477	83.0334	85.9765	86.7243	82.4061	87.922	84.8904	93.4405	87.6794	94.9847
ENSMUSG00000002017	ENSMUSG00000002017.10	Fam98a	5.32982	6.80857	6.9935	5.41799	8.07771	9.29756	5.11161	10.8847	5.79054	7.00961	5.30632	7.38688	9.20182	5.52457	8.38846	5.85767	9.15498	6.76585	9.83598	8.29539	8.28323	7.88158
ENSMUSG00000002020	ENSMUSG00000002020.15	Ltbp2	0.729859	0.187461	0.824391	0.35149	0.82177	0.728645	0.850662	0.953329	0.393895	0.15016	0.209541	0.408158	13.0907	0.316073	1.01753	1.35602	0.484106	0.114194	0.136129	0.113463	0.0733614	0.117713
ENSMUSG00000002028	ENSMUSG00000002028.13	Kmt2a	1.61766	1.63135	1.29672	1.36973	1.34935	2.24201	1.17206	1.42991	0.755147	1.31125	1.3103	1.39768	2.35358	1.83529	1.54021	1.6969	1.73472	1.15045	1.30287	2.10442	2.31665	1.32392
ENSMUSG00000002031	ENSMUSG00000002031.12	Ift46	60.652	67.5847	94.1811	67.6992	101.273	82.5397	121.187	76.8199	91.1566	78.3692	92.5722	108.808	89.868	109.163	110.654	100.82	89.6648	106.396	121.616	116.362	92.9198	101.741
ENSMUSG00000002032	ENSMUSG00000002032.17	Tmem25	13.8793	11.0304	19.3236	22.4601	19.4549	14.8747	21.0743	12.6627	5.93087	19.5515	15.5321	19.8253	5.52512	18.2358	15.357	12.0504	11.3893	13.4768	15.7105	16.6907	17.9338	13.223
ENSMUSG00000002033	ENSMUSG00000002033.14	Cd3g	0.342713	1.76048	0.369628	0.403646	0.0753655	0.785533	0.423133	0.453695	0.2997	0.681056	0.351401	0.470582	1.82529	0.485885	0.0853204	0.556288	0.473578	0.377022	0.479408	0.406983	0.645893	0.604552
ENSMUSG00000002043	ENSMUSG00000002043.17	Trappc6a	43.1257	43.0758	22.1849	31.3232	23.0282	22.6211	36.1319	26.6117	47.4225	33.0073	42.1818	32.7958	22.8827	31.6932	29.6778	29.0687	27.1319	31.543	28.7738	18.8753	22.6723	33.2219
ENSMUSG00000002052	ENSMUSG00000002052.6	Supt6	8.19585	10.5069	8.55664	9.15149	7.06414	9.31426	8.82538	8.51274	8.54973	8.5035	7.96945	10.1268	9.97081	10.3377	10.3342	9.03979	9.07092	9.63568	8.35937	9.42757	8.29573	9.25259
ENSMUSG00000002055	ENSMUSG00000002055.9	Spag5	1.96751	1.38563	1.842	0.9967	0.334972	0.129312	1.1284	1.62441	1.45892	1.24643	0.976157	2.91552	3.8954	2.22502	0.695234	1.39474	0.623669	1.24128	2.01242	0.986669	1.2121	1.53544
ENSMUSG00000002058	ENSMUSG00000002058.13	Unc119	15.9987	7.81389	6.54131	5.73305	9.25606	5.21392	6.85828	17.1838	15.8821	8.03307	11.0463	5.3613	8.06066	6.31064	3.74239	6.36375	4.22043	3.60494	4.97332	5.62589	8.02252	7.10736
ENSMUSG00000002059	ENSMUSG00000002059.18	Rab34	16.5454	16.3446	12.3541	7.57828	12.8046	13.1274	13.9852	18.8846	18.6027	5.65353	13.3761	17.5552	21.0214	11.9747	6.81229	10.4088	14.1674	5.91167	11.1272	8.31267	9.91432	9.78222
ENSMUSG00000002064	ENSMUSG00000002064.10	Sdf2	27.9893	30.1563	28.8944	25.9239	28.7318	28.6264	33.3617	26.7156	34.869	28.9329	32.0651	37.4529	25.8823	35.8021	27.3182	29.7367	32.1924	26.8259	33.7822	32.1509	26.1198	32.0837
ENSMUSG00000002068	ENSMUSG00000002068.16	Ccne1	0.577485	1.08594	0.792702	0.453439	1.07037	2.01699	0.79448	1.87483	2.10247	0.752212	0.401798	0.514901	1.53784	0.680506	0.657226	0.762254	1.67199	0.524372	1.80798	2.33344	2.15598	1.10185
ENSMUSG00000002076	ENSMUSG00000002076.11	Hsf2bp	0.740293	1.69473	0.8079	0.539154	0.0566249	0.393467	0.349707	1.84642	1.64057	0.872905	0.990077	1.02855	3.18362	1.89169	0.512835	0.0964523	0.553492	0.377695	0.0900492	0.305781	0.905863	1.23289
ENSMUSG00000002083	ENSMUSG00000002083.13	Bbc3	3.85827	4.6576	3.53078	3.74311	4.70616	3.95667	9.09537	4.38128	7.17222	8.08228	6.69896	6.4216	5.271	4.98608	3.30425	2.87763	3.41219	2.69134	3.74205	2.59914	3.49031	6.37825
ENSMUSG00000002100	ENSMUSG00000002100.15	Mybpc3	0	0.0477506	0.0364569	0.0583909	0.00817672	0	0.0091815	0.0328155	0.0278706	0.0347721	0.00953124	0	0.00471507	0.0191693	0.0462839	0.0185705	0.0342536	0.00908995	0.00866883	0.00802824	0	0
ENSMUSG00000002102	ENSMUSG00000002102.15	Psmc3	152.125	183.931	175.979	155.627	155.777	145.092	172.632	171.56	192.252	166.29	158.95	157.625	126.574	165.736	174.48	155.498	157.521	161.286	143.555	168.012	166.438	195.145
ENSMUSG00000002103	ENSMUSG00000002103.15	Acp2	5.8052	14.9442	25.4681	8.86358	13.9828	14.5743	9.92379	9.05316	6.02126	17.9128	11.7426	23.0309	9.11893	12.5329	17.7189	11.1062	20.3238	15.9654	22.4659	9.59508	22.4928	16.8469
ENSMUSG00000002104	ENSMUSG00000002104.11	Rapsn	0.0601389	0.115848	0.0235862	0	0.0264501	0.0306321	0	0	0	0.0281202	0.0308317	0.120112	0.0610093	0	0.0898315	0	0	0.0588084	0.0841259	0	0.0604483	0
ENSMUSG00000002105	ENSMUSG00000002105.15	Slc39a13	19.6105	11.216	16.7272	12.1727	18.3341	9.22457	14.5009	20.0974	14.1371	13.7795	18.6793	10.6479	22.1502	13.3698	12.7523	14.076	15.3346	15.7186	16.8892	18.4639	14.3258	21.0099
ENSMUSG00000002107	ENSMUSG00000002107.18	Celf2	3.57633	3.52616	3.8821	3.09738	4.01535	7.02776	3.55277	7.8817	3.60856	2.76675	5.74331	5.36054	4.86067	3.56015	5.74198	3.07866	6.5176	5.70562	3.29038	5.25856	6.85828	6.26893
ENSMUSG00000002108	ENSMUSG00000002108.10	Nr1h3	55.6088	68.1342	71.4641	71.4868	69.1356	82.0098	63.1971	69.3083	92.9616	88.4975	82.3785	61.8604	42.4414	76.0064	75.3701	71.7588	71.4819	71.6722	78.1206	80.6688	77.1805	74.5326
ENSMUSG00000002109	ENSMUSG00000002109.14	Ddb2	2.84794	2.41286	2.07876	3.20934	2.192	1.85356	2.28554	2.0771	1.64057	1.88652	2.37261	2.80451	2.52801	2.61022	2.02856	2.33112	1.91912	2.26275	3.04323	2.34008	2.82283	1.81415
ENSMUSG00000002111	ENSMUSG00000002111.8	Spi1	3.83021	1.6689	2.84343	2.57783	3.67	7.87343	1.55381	8.14912	8.47626	7.29176	10.9404	2.7321	13.3916	6.13555	5.85754	7.65188	6.34292	7.79192	7.1758	5.25736	4.22803	5.48109
ENSMUSG00000002129	ENSMUSG00000002129.11	Sf3a1	3.63498	4.23801	4.45845	8.17836	7.44339	7.14508	7.10289	6.84216	2.79603	8.56746	5.05031	6.17785	9.10406	4.35746	7.8478	6.69115	9.28067	6.73344	7.78113	4.11779	8.91143	9.07585
ENSMUSG00000002147	ENSMUSG00000002147.18	Stat6	28.039	25.2596	33.6757	45.2048	54.4167	46.419	46.5633	52.2729	32.9679	46.0888	21.7579	52.4853	51.3829	38.6325	36.1096	33.8355	34.6522	38.3235	44.8357	42.3942	35.7054	36.1049
ENSMUSG00000002204	ENSMUSG00000002204.9	Napsa	0.310835	0.471761	0.177321	0.0887515	0.248565	0.259078	0.30702	0.448903	0.480103	0.554945	0.579482	0.761909	1.53367	0.262228	0.168838	0.67743	0.242965	0.359224	0.948687	0.292861	0.45445	0.398777
ENSMUSG00000002205	ENSMUSG00000002205.16	Vrk3	14.7857	18.1593	18.8463	17.0152	24.0249	21.7866	17.328	23.9494	18.3541	24.1427	20.8757	13.7399	21.815	17.4234	14.2565	18.0805	17.2245	12.0488	22.4614	15.6835	18.1643	20.434
ENSMUSG00000002210	ENSMUSG00000002210.11	Smg9	14.5139	19.2996	13.2222	12.6825	12.4151	13.0392	19.2461	13.1624	13.5918	8.33622	4.33566	13.1815	8.89816	8.66101	11.6082	10.1028	13.5462	19.4453	9.11235	15.6442	15.4501	8.81267
ENSMUSG00000002221	ENSMUSG00000002221.11	Paxip1	5.29934	5.02263	7.78228	10.6352	8.65277	8.24435	7.55879	6.14132	4.33177	8.07497	8.3328	7.64219	7.72054	6.89564	8.16028	8.84494	8.50568	7.10262	6.17358	9.69469	6.61997	7.86762
ENSMUSG00000002222	ENSMUSG00000002222.14	Rmnd5a	37.3461	28.7615	31.8091	43.162	41.7009	38.1382	39.6764	31.9015	26.6282	30.1739	36.3286	28.2621	23.8777	32.4445	39.7197	39.3344	32.2663	35.4773	31.7444	31.9881	35.7802	29.2665
ENSMUSG00000002227	ENSMUSG00000002227.15	Mov10	5.74377	9.61242	10.1637	8.80691	9.3589	9.41037	10.844	5.98725	6.41845	6.7143	4.34747	8.70542	10.8394	9.17504	7.1835	5.39855	8.29117	8.78991	13.465	10.517	10.592	9.68763
ENSMUSG00000002228	ENSMUSG00000002228.7	Ppm1j	1.69376	0.233054	0.142347	0.0633302	0.425682	0.308117	0.179247	1.49484	0.483651	2.82851	0.2481	0.181225	1.74896	0.187118	0.843343	0.120848	0.445814	0.295766	1.07184	0.365708	0.121605	0.121952
ENSMUSG00000002233	ENSMUSG00000002233.13	Rhoc	12.5516	11.7358	12.134	7.78064	11.9125	12.0013	10.8207	16.0818	16.6157	14.3121	14.9583	12.7542	69.4745	14.361	12.7733	8.85332	9.19627	8.07495	13.0915	14.9292	12.7822	16.3701
ENSMUSG00000002249	ENSMUSG00000002249.21	Tead3	6.92174	9.37217	7.67189	7.27282	8.4049	11.1134	8.66982	6.61789	13.9608	9.26395	6.01719	12.6473	8.99365	11.6364	8.79085	11.323	10.1655	11.8696	9.65915	10.2883	5.84821	8.74676
ENSMUSG00000002250	ENSMUSG00000002250.16	Ppard	4.41684	3.12059	3.46453	2.6283	3.51912	3.2276	3.22225	3.27015	2.28094	2.66161	3.63406	3.71362	5.08002	3.19763	4.0508	2.82953	3.77624	3.08509	2.99224	2.6088	2.64485	2.43587
ENSMUSG00000002257	ENSMUSG00000002257.8	Def6	1.04587	1.10611	0.675601	0.0644091	0.487051	0.313366	0.121534	1.79179	0.983781	1.32328	0.82006	0.982996	1.21704	1.39557	0.428855	0.983254	0.302272	2.4666	0.401616	1.22208	0.185516	0.12403
ENSMUSG00000002265	ENSMUSG00000002265.16	Peg3	0.678983	0.678197	0.676829	0.394915	0.443794	0.331434	0.251493	0.840601	0.362857	0.392446	0.39161	0.762804	1.87749	0.617447	0.338073	0.372082	0.625501	0.364257	0.738735	0.321711	0.445505	1.09317
ENSMUSG00000002266	ENSMUSG00000002266.17	Zim1	0	0	0	0	0	0.00803782	0	0	0.268111	0.00737871	0.00809021	0.023638	0	0.00813556	0	0.0157628	0	0	0	0.00681444	0	0.0238602
ENSMUSG00000002274	ENSMUSG00000002274.12	Metrn	2.42101	5.49279	2.81687	3.04155	1.41973	2.4252	1.95289	1.46006	3.06484	3.13196	2.52376	2.78033	2.10811	3.16198	2.97344	3.82899	2.67638	2.99877	3.19851	3.38034	3.28518	3.86397
ENSMUSG00000002279	ENSMUSG00000002279.19	Lmf1	29.8234	39.6927	41.5406	37.6568	37.6492	39.4406	39.205	29.7026	31.2151	26.1998	29.0968	36.3886	19.0698	35.8573	51.8379	37.9147	40.1846	43.3388	40.6568	42.1795	37.1713	40.1195
ENSMUSG00000002280	ENSMUSG00000002280.10	Ciao3	6.08264	11.1559	14.2992	6.36809	9.17914	15.5468	11.2065	12.5528	6.58874	6.30145	5.54593	17.9318	9.26525	6.23424	6.89146	7.84041	6.88977	6.94535	12.5678	8.88663	7.63327	10.0048
ENSMUSG00000002289	ENSMUSG00000002289.16	Angptl4	68.6988	76.4887	82.0022	96.7263	48.4257	53.761	56.8205	60.8467	51.078	46.1907	85.287	51.551	36.6609	63.8123	111.474	100.755	68.9753	83.9497	57.5092	52.5824	58.4383	61.5684
ENSMUSG00000002297	ENSMUSG00000002297.16	Dbf4	1.11355	1.32005	1.39754	1.48865	1.40147	1.91974	1.16757	2.67617	1.78065	1.07341	1.58093	1.45418	2.93714	1.5368	1.26244	1.5059	1.38883	0.954897	1.88522	1.24285	1.80807	1.34697
ENSMUSG00000002307	ENSMUSG00000002307.16	Daxx	13.4366	15.0238	11.9359	10.9164	10.9244	9.37	14.2764	12.7563	17.0295	13.7151	13.2556	18.3281	16.9205	15.5589	12.4518	8.3832	14.7862	12.1445	18.1832	17.3154	15.2525	15.3814
ENSMUSG00000002308	ENSMUSG00000002308.16	Cd320	3.08599	2.78361	1.98836	2.53849	1.4219	1.94612	3.48355	2.85325	2.4233	3.33257	2.71219	5.06286	1.97529	2.72739	2.92676	2.82567	2.70754	2.80216	2.70661	2.88735	2.69567	3.25884
ENSMUSG00000002319	ENSMUSG00000002319.16	Ipo4	85.5557	102.411	105.087	83.8458	70.8484	73.5782	78.9919	82.7468	98.9412	82.8861	79.5478	78.9533	101.356	84.2225	96.7699	67.2531	74.164	84.6655	66.1882	78.417	81.8736	107.945
ENSMUSG00000002320	ENSMUSG00000002320.15	Tm9sf1	17.7486	23.1251	35.4828	27.0504	31.8715	32.1525	26.4827	23.3296	24.6907	28.1963	24.7606	24.0358	29.6597	28.4448	33.825	33.1746	33.1285	33.7985	34.2345	33.8332	25.3915	34.3191
ENSMUSG00000002324	ENSMUSG00000002324.8	Rec8	2.75632	5.05677	1.01483	2.53232	5.04702	3.55284	7.61185	2.38296	8.60148	2.26201	2.42245	2.07844	4.93617	1.62402	2.07261	1.12377	2.76377	2.4203	3.98685	3.15784	12.2128	5.89701
ENSMUSG00000002325	ENSMUSG00000002325.15	Irf9	10.0085	10.5052	12.0641	8.86005	15.618	17.2809	16.4388	12.3929	18.8751	16.8333	13.8375	20.3846	15.6793	17.7437	10.8488	14.6288	11.3906	12.2937	17.5071	13.9182	14.2279	17.5364
ENSMUSG00000002326	ENSMUSG00000002326.6	Gmpr2	5.88022	5.09372	6.59222	5.0527	7.88064	6.64013	7.36963	8.56777	8.84293	6.51065	7.08156	6.78618	6.75319	5.49109	8.1482	6.81566	8.0404	6.21122	5.9752	6.46791	8.75419	6.0112
ENSMUSG00000002329	ENSMUSG00000002329.7	Mdp1	10.6369	9.86194	7.75329	7.41496	7.39394	7.37368	7.68753	7.94513	11.3308	8.15195	8.03356	10.104	7.59304	9.33586	7.18218	7.46341	7.52054	7.63624	7.88733	8.35759	8.24034	8.34228
ENSMUSG00000002332	ENSMUSG00000002332.16	Dhrs1	314.342	427.031	378.737	331.995	216.844	207.115	294.218	241.739	317.337	233.281	267.143	242.026	119.915	221.738	285.346	285.898	274.862	304.677	237.041	289.297	245.409	258.106
ENSMUSG00000002341	ENSMUSG00000002341.8	Ncan	0.0103998	0	0.0203938	0.0163318	0.0137221	0.00529721	0.00513609	0.00917843	0.0051969	0.00972567	0.00533173	0.020771	0.00791276	0.0107232	0.0103564	0.0259706	0.0319355	0.0203395	0	0.00898192	0	0.0104831
ENSMUSG00000002342	ENSMUSG00000002342.17	Tmem161a	40.7306	22.2359	100.632	36.427	62.5177	79.6258	28.3406	84.1191	64.9335	34.6976	53.937	67.1871	70.1773	36.5563	27.7519	60.2866	55.7013	55.3098	57.8223	77.191	50.5537	58.344
ENSMUSG00000002343	ENSMUSG00000002343.11	Armc6	2.10272	2.70037	1.30901	2.13151	2.49552	1.97206	1.61538	2.8573	4.23636	2.80916	2.36136	4.09966	2.84421	2.09928	2.82516	2.8005	1.76286	2.15412	2.45896	2.76729	2.54967	3.09524
ENSMUSG00000002345	ENSMUSG00000002345.18	Borcs8	26.257	24.382	22.3067	24.4442	19.6853	19.341	19.9497	20.9629	29.2293	22.8171	26.7569	26.7049	18.7278	23.0749	21.0787	17.9962	15.4808	18.4078	20.644	23.0957	18.8399	30.9464
ENSMUSG00000002346	ENSMUSG00000002346.16	Slc25a42	43.7701	44.392	32.1222	33.5782	38.6771	46.3802	44.8833	43.0427	44.6919	40.6062	38.3714	64.8175	22.3915	46.9699	31.6908	33.9805	33.4986	36.7168	38.8883	35.3577	44.7849	39.5075
ENSMUSG00000002365	ENSMUSG00000002365.10	Snx9	17.5218	17.8611	18.3967	21.7789	19.7521	19.2301	20.1481	16.7019	18.0819	17.8422	18.4291	15.5627	12.7225	15.2721	21.9469	19.9008	20.1789	22.0861	16.7173	17.3094	15.6285	13.4203
ENSMUSG00000002372	ENSMUSG00000002372.9	Ranbp3	13.1305	12.6064	12.3904	13.4073	12.0729	13.9634	14.2858	13.4324	13.1949	11.8414	10.767	14.6593	11.7309	12.1831	11.3	13.1519	10.1549	10.7264	12.5307	11.5736	11.8583	13.4899
ENSMUSG00000002379	ENSMUSG00000002379.7	Ndufa11	268.72	256.086	207.262	210.176	162.779	191.486	227.314	174.208	248.836	190.468	242.183	249.758	107.291	235.445	196.566	194.705	184.873	207.28	204.79	209.998	189.613	241.931
ENSMUSG00000002384	ENSMUSG00000002384.2	Bmp8b	0.0939405	0	0.0421062	0	0.0944379	0.0136712	0.0265107	0.450071	0.0670615	0.0376504	0	0.0402048	2.3825	0.0276748	0	0.0134051	0	0	0.0125152	0	0	0.0541103
ENSMUSG00000002393	ENSMUSG00000002393.14	Nr2f6	186.741	303.03	218.987	149.904	160.99	179.207	231.731	210.416	275.554	216.238	204.743	326.938	183.009	284.811	190.593	191.264	153.541	189.557	243.478	228.116	268.461	246.123
ENSMUSG00000002395	ENSMUSG00000002395.14	Use1	56.678	54.7515	47.5559	48.2448	36.6198	38.0027	56.23	37.9588	58.2743	46.5543	63.2577	52.6555	35.523	52.2345	43.6421	46.2187	43.6654	42.9782	48.9974	45.6474	47.8948	50.1801
ENSMUSG00000002396	ENSMUSG00000002396.8	Ocel1	6.70521	8.18982	9.26129	9.57603	6.21868	6.2367	5.03917	9.39117	6.81059	4.02133	11.4337	9.82562	4.2699	3.64474	6.16916	7.49856	7.69895	6.12925	6.49099	6.26312	10.2927	6.72219
ENSMUSG00000002409	ENSMUSG00000002409.18	Dyrk1b	6.76824	7.11912	8.12773	4.97698	8.40587	8.12611	8.65888	8.19203	6.60326	6.84188	4.84135	7.40263	6.40028	7.56028	4.31679	5.50514	5.85904	4.61719	7.58929	7.52951	8.64961	9.89256
ENSMUSG00000002413	ENSMUSG00000002413.15	Braf	3.81424	2.07167	4.80833	3.27265	4.40204	6.60992	4.14275	5.04309	1.54058	3.31891	3.94769	3.56556	5.38595	3.76283	5.08345	4.51183	4.7291	4.01731	3.91143	4.1673	3.27896	5.30466
ENSMUSG00000002416	ENSMUSG00000002416.13	Ndufb2	162.066	173.536	118.997	142.09	108.839	117.001	155.107	112.075	167.15	134.397	165.264	139.229	58.6327	141.773	123.363	133.205	127.258	118.535	116.908	120.413	115.592	153.07
ENSMUSG00000002428	ENSMUSG00000002428.12	Hltf	5.9418	5.32843	6.38434	3.55681	5.20117	4.65387	4.98354	5.09086	4.47905	5.12399	4.41738	7.21851	6.25512	3.10055	3.81508	5.42975	3.60479	4.11389	4.66482	3.19638	5.84159	3.62861
ENSMUSG00000002455	ENSMUSG00000002455.14	Prpf6	7.5784	11.04	15.0127	14.0465	20.6335	23.8433	11.7373	15.5607	10.4336	17.8384	12.3165	17.2725	14.2648	17.1564	23.6285	12.784	17.3666	20.2913	18.6662	17.3536	16.5173	20.4879
ENSMUSG00000002458	ENSMUSG00000002458.13	Rgs19	17.4742	7.7795	4.38611	16.5868	23.3638	15.4277	9.66545	20.7683	14.2041	11.9837	13.1393	5.11872	29.1907	3.84376	14.385	9.3092	12.5921	3.18969	11.5158	3.62203	3.04445	12.6822
ENSMUSG00000002459	ENSMUSG00000002459.17	Rgs20	0.151631	0	0.0991147	0.0264578	0.0666898	0.077234	0.0249616	0.0892151	0.0505143	0.0472671	0.129562	0.151422	0.0769127	0.104231	0.0251662	0.151462	0.0310416	0.172989	0.117839	0.087305	0.0254018	0.152845
ENSMUSG00000002475	ENSMUSG00000002475.16	Abhd3	31.8963	35.0305	44.9714	48.1099	37.6547	34.607	38.5462	46.6414	42.3142	48.2328	44.0983	35.6626	21.3909	31.2662	49.2277	54.5611	48.0584	58.7483	30.1514	34.9764	36.9048	30.4649
ENSMUSG00000002477	ENSMUSG00000002477.5	Snrpd1	15.1919	16.0538	12.5973	13.451	10.8434	13.7959	14.7482	13.1779	20.5623	14.613	17.7133	16.2113	12.8138	13.4266	13.7453	13.7876	12.7957	14.1767	14.5724	16.3446	17.8006	19.4264
ENSMUSG00000002486	ENSMUSG00000002486.15	Tchp	1.34198	1.31185	1.88532	0.566178	1.35664	1.08143	0.929837	0.936895	0.940847	0.693055	1.10902	2.14022	1.72716	0.66088	0.558487	0.980357	1.77139	0.646354	1.88659	0.380573	0.724776	1.0095
ENSMUSG00000002489	ENSMUSG00000002489.16	Tiam1	0.0575054	0.0923124	0.422875	0.0903061	0.417315	0.497942	0.113599	0.190319	1.42243	0.0806665	0.0663336	0.20817	2.67624	0.355762	0.128847	0.157964	0.158928	0.302253	0.750792	0.180036	1.11267	0.840508
ENSMUSG00000002496	ENSMUSG00000002496.10	Tsc2	362.721	336.111	287.783	399.478	261.812	265.205	251.259	269.862	323.246	240.675	275.682	323.979	204.216	324.08	301.335	289.576	202.538	254.38	325.311	293.56	270.05	304.022
ENSMUSG00000002500	ENSMUSG00000002500.15	Rpl3l	0.046063	0.0591553	0	0.337573	0.162074	0.0469249	0.0909952	0.0813064	0.0460363	0.172308	0	0	0.0233648	0.142486	0.0917412	0.0920233	0.226319	0.0450439	0.0429572	0	0.1389	0.046432
ENSMUSG00000002504	ENSMUSG00000002504.15	Slc9a3r2	16.7262	15.2733	12.2466	12.9059	14.6413	15.4625	12.8198	14.3784	15.3868	13.2804	14.032	17.9234	14.6131	14.1107	10.5995	13.8597	14.3081	14.5241	13.0409	10.8812	12.309	9.82599
ENSMUSG00000002524	ENSMUSG00000002524.17	Puf60	24.252	31.1142	28.5534	28.715	30.1581	26.299	28.8736	30.3008	31.5479	28.2824	25.5082	32.9643	26.934	29.943	26.5706	26.8205	23.9672	30.9384	31.5244	29.1118	30.3259	34.0745
ENSMUSG00000002546	ENSMUSG00000002546.16	Golga2	9.84324	9.47726	10.8262	7.52334	14.1279	13.5452	11.6244	14.3932	9.09569	8.70215	8.10731	11.6345	13.9691	8.56316	11.3126	9.99345	11.0335	8.72078	10.9051	10.9819	10.7157	14.0427
ENSMUSG00000002550	ENSMUSG00000002550.16	Uck1	70.0423	56.6352	38.876	62.3584	38.5822	41.9702	33.6135	76.4569	89.8901	58.3515	82.0725	53.2093	22.6292	42.6213	39.4636	47.6997	53.205	48.1985	23.7786	20.2527	27.7905	29.246
ENSMUSG00000002565	ENSMUSG00000002565.16	Scin	0	0	0	0.0157206	0.0396256	0.0152969	0	0.0397573	0	0	0.0461899	0	0.0228499	0	0	0	0	0	0	0	0	0
ENSMUSG00000002578	ENSMUSG00000002578.17	Ikzf4	0.117897	0.548849	0.323671	0.239146	0.181486	0.36031	0.0873376	0.0585286	0.110465	0.937165	0.430656	0.27962	0.773686	0.220334	0.212796	0.191369	0.19912	0.446745	0.137435	1.0946	0.488828	0.170835
ENSMUSG00000002580	ENSMUSG00000002580.7	Mien1	75.86	75.5855	56.711	60.4778	47.8735	48.7807	67.1775	51.2391	90.3401	64.7587	71.5246	62.6216	38.0367	58.8141	52.6776	54.2186	51.5879	51.5861	52.991	51.7109	53.9741	69.1431
ENSMUSG00000002588	ENSMUSG00000002588.13	Pon1	353.981	401.546	333.068	475.773	281.256	328.428	430.777	238.786	269.771	289.169	330.953	262.614	58.8021	297.178	468.318	475.924	398.801	446.141	273.973	401.032	334.695	257.755
ENSMUSG00000002602	ENSMUSG00000002602.16	Axl	7.63974	3.09185	9.0111	15.3217	15.3747	14.6191	8.55709	18.1863	6.30908	13.1898	17.9605	5.01673	43.1267	11.3566	12.3273	11.7025	16.975	16.1279	17.4138	9.5452	8.59367	13.6821
ENSMUSG00000002603	ENSMUSG00000002603.15	Tgfb1	4.84583	2.9341	10.2902	4.5717	13.2415	5.89377	3.7308	14.7652	11.6932	6.49601	6.78233	3.07277	17.3554	8.15022	4.49532	4.78521	5.90692	5.69355	9.69113	7.28821	4.61148	3.47311
ENSMUSG00000002608	ENSMUSG00000002608.8	Ccdc97	8.14171	8.47553	10.2567	7.29687	9.61677	8.3883	10.2654	7.67543	7.01199	9.64719	6.32432	9.94754	8.50983	11.1614	10.0732	8.67173	8.37167	7.47906	9.86481	8.92276	9.60953	9.94779
ENSMUSG00000002617	ENSMUSG00000002617.14	Zfp40	5.63963	3.00714	2.66455	1.76093	1.27646	2.18383	3.15982	1.74642	2.04359	2.06644	3.1111	4.44621	3.61342	4.72682	0.65685	2.33899	1.37734	1.90279	2.79884	3.21866	1.5249	1.09707
ENSMUSG00000002625	ENSMUSG00000002625.9	Akap8l	13.1717	10.4896	9.72673	8.30288	10.2815	10.7789	10.7635	9.46039	8.71675	11.8925	6.81364	13.9633	8.32638	12.0519	8.17331	9.75911	8.47815	8.81894	13.1689	10.556	10.9335	9.66884
ENSMUSG00000002633	ENSMUSG00000002633.4	Shh	0.0278009	0.232067	0.130841	0.0291056	0.0489092	0.339853	0.219677	0.0368038	0.0555696	0.155993	0.0427585	0.0277626	0.00705082	0.100329	0.0830544	0.0833098	0.0853704	0.0135929	0.0129632	0.108047	0.0558879	0.0840709
ENSMUSG00000002635	ENSMUSG00000002635.11	Pdcd2l	13.5315	14.3308	13.1641	12.0508	8.57929	16.4701	17.2709	12.0199	20.6368	17.9133	12.7934	11.407	13.9502	21.2909	16.7125	10.0935	15.2179	16.0676	20.0759	13.8115	12.2764	20.1056
ENSMUSG00000002658	ENSMUSG00000002658.9	Gtf2f1	7.10952	8.97227	8.76052	8.70514	7.94164	7.79388	8.99043	7.81605	9.17064	8.37408	7.61766	10.539	9.09663	7.68572	9.75007	8.23195	8.64204	7.72203	8.99314	8.62604	8.62972	10.6877
ENSMUSG00000002660	ENSMUSG00000002660.8	Clpp	50.0779	60.8954	48.6293	41.6639	35.1412	38.3003	46.9876	39.5467	58.5864	40.1824	47.9907	51.8479	26.2316	43.5656	40.1395	39.1899	37.7612	39.8663	40.5	43.162	43.4974	55.4806
ENSMUSG00000002661	ENSMUSG00000002661.14	Alkbh7	11.2336	10.8441	9.81686	9.23497	9.54986	9.83091	12.2127	12.1101	14.4671	12.1975	15.5382	15.8108	7.72494	14.4592	9.30972	9.11242	9.26064	10.469	9.63245	8.85553	10.3062	15.2754
ENSMUSG00000002668	ENSMUSG00000002668.8	Dennd1c	2.18674	0.949856	2.34587	0.875344	4.44109	1.90006	1.58816	2.4124	1.34985	2.49609	2.01136	3.11503	5.3013	2.35422	1.40904	1.1564	0.868999	2.04402	1.67942	1.38868	1.35758	0.713142
ENSMUSG00000002679	ENSMUSG00000002679.14	Med6	13.6002	10.953	13.5005	11.1816	14.6667	10.4888	12.143	10.7823	13.1315	8.91016	9.53297	11.3562	14.4596	9.5864	12.7017	10.6684	14.3457	9.01645	8.81371	8.6933	12.8206	12.3149
ENSMUSG00000002688	ENSMUSG00000002688.8	Prkd1	0.0636547	0.0681225	0.0665734	0.0555349	0.0653249	0.0108076	0.0419155	0.205989	0.0848237	0.0694497	0.010878	0.042378	0.150677	0.010939	0	0.0317918	0.0912189	0.0311232	0.0296813	0.027488	0.0213274	0.0427764
ENSMUSG00000002699	ENSMUSG00000002699.13	Lcp2	0.100532	1.21933	2.55845	1.92958	3.33092	1.36551	0.904717	5.31366	5.83865	4.93058	4.51264	0.189633	8.51027	4.03116	3.19247	3.28039	1.68762	2.39216	5.84398	2.51794	4.8616	3.33288
ENSMUSG00000002718	ENSMUSG00000002718.14	Cse1l	11.7789	15.3424	20.7512	12.3536	15.9572	20.4479	12.5882	16.0102	14.1642	13.8231	15.0268	11.0497	15.1443	12.1451	18.3576	16.3168	16.8923	17.8009	19.463	22.1955	16.0392	13.3124
ENSMUSG00000002728	ENSMUSG00000002728.14	Naa20	16.0668	19.119	14.915	17.8238	12.9011	13.2141	16.5975	14.9604	26.4433	25.9151	20.2525	20.6814	21.72	13.9067	18.7886	19.5089	15.9328	14.342	17.1141	14.8947	19.1867	19.39
ENSMUSG00000002731	ENSMUSG00000002731.6	Prkra	8.93389	10.4333	8.61665	8.92928	11.0874	9.48598	11.5435	7.97994	9.71098	10.1721	9.35408	8.30165	6.7084	9.0169	9.19222	8.14207	8.65288	8.65705	10.0179	9.27765	9.22401	8.97824
ENSMUSG00000002732	ENSMUSG00000002732.14	Fkbp7	8.30308	7.96516	4.62962	5.34132	6.07172	4.28018	6.52141	6.7982	8.19829	3.27433	7.07754	7.39256	7.56063	6.18888	8.06916	4.59658	8.23274	6.16291	7.55665	4.14711	2.5138	8.36959
ENSMUSG00000002733	ENSMUSG00000002733.8	Plekha3	10.5791	15.8339	12.7904	14.5615	12.0673	13.7039	12.6293	10.5793	14.4332	9.96445	12.8177	12.7496	9.18797	14.4787	11.7475	10.8524	11.3584	11.7219	11.1078	13.1463	13.4257	11.9872
ENSMUSG00000002741	ENSMUSG00000002741.9	Ykt6	22.5322	25.1257	24.9252	22.9409	21.1681	23.834	21.547	24.1307	25.8106	20.3549	23.9392	20.4822	20.3938	23.216	23.0712	24.0542	22.5297	23.2613	21.8948	23.5155	21.3862	21.9895
ENSMUSG00000002748	ENSMUSG00000002748.7	Baz1b	9.61383	10.3764	11.5714	12.6754	9.68377	11.2856	8.68528	10.1338	7.22354	10.8737	9.11968	10.6407	9.41037	10.8761	9.17136	12.2451	8.86239	10.4567	10.0547	10.4238	9.06053	8.96546
ENSMUSG00000002763	ENSMUSG00000002763.16	Pex6	27.3556	28.6766	31.6154	32.4423	32.0292	31.0103	35.1172	28.9187	35.0481	31.2944	30.3195	31.579	20.6528	27.6419	38.0066	31.3885	27.7794	32.0178	36.6483	32.2319	30.9725	34.0578
ENSMUSG00000002767	ENSMUSG00000002767.13	Mrpl2	1035.96	866.628	649.854	653.858	508.265	519.376	707.807	421.837	625.603	476.124	811.731	673.189	326.492	617.687	689.635	565.146	727.131	735.371	749.51	609.728	641.286	800.859
ENSMUSG00000002768	ENSMUSG00000002768.8	Mea1	61.5704	68.4262	54.0999	55.8445	40.0988	38.0556	52.5111	41.6427	68.6349	54.6448	65.7414	52.0263	33.2427	47.5528	45.1006	50.0885	43.6313	41.6247	47.2602	51.1307	46.8914	58.662
ENSMUSG00000002769	ENSMUSG00000002769.9	Gnmt	1164.08	1188.68	1264.5	1942.92	1117.98	1265.8	1554.97	636.302	1035.33	1307.36	1327.36	1236.48	330.243	1200.56	1197.54	1301.27	1089.99	1205.11	1022.95	908.545	1242.13	1125.34
ENSMUSG00000002771	ENSMUSG00000002771.12	Grin2d	0.161871	0.0207879	0.393607	0.593135	0.284774	0.346289	0.351745	0.042858	0.129422	0.166516	0.0165974	0.210142	0.139582	0.300429	0.32239	0.0485071	0.258476	0.854765	0.301913	0.265623	0.374219	0.277385
ENSMUSG00000002778	ENSMUSG00000002778.14	Kdelr1	111.022	114.25	120.093	100.927	98.2671	96.2685	116.878	85.1195	118.306	112.359	114.102	119.55	75.795	106.938	95.8284	92.9694	100.882	104.209	107.368	99.8071	106.768	129.742
ENSMUSG00000002781	ENSMUSG00000002781.19	Tmem143	29.3138	45.0194	45.1572	51.5709	47.4505	55.7994	81.9368	52.5423	58.6691	42.7454	51.4376	25.1993	41.0048	57.7243	43.1852	50.2609	75.5393	59.9902	62.4953	53.3096	36.527	39.6774
ENSMUSG00000002791	ENSMUSG00000002791.16	Pdxk-ps	0.0517631	0.0221585	0.135342	0.0541923	0	0.0703089	0.0681703	0	0	0.0322717	0	0	0	0	0.0171823	0.0344703	0	0.118108	0.0804549	0	0.0173431	0
ENSMUSG00000002797	ENSMUSG00000002797.9	Ggct	10.329	14.3457	9.78241	9.93265	8.34545	7.63842	6.65036	11.952	15.7522	14.1672	10.7478	7.33499	7.72307	7.7313	7.08584	6.95478	8.45818	7.63151	4.99468	4.29519	8.22885	5.78432
ENSMUSG00000002799	ENSMUSG00000002799.6	Jag2	0.022306	0.0477432	0.058322	0.0155685	0.0981055	0.113617	0.0367203	0.0984314	0.0297241	0.194694	0.0152476	0.00742509	0.456348	0.122665	0.0370214	0.0371352	0	0.0145417	0.020802	0.0064216	0.0822095	0
ENSMUSG00000002803	ENSMUSG00000002803.14	Btbd6	10.1453	9.60227	12.7033	8.25023	8.81495	12.1366	12.7481	9.09067	10.3254	10.7062	5.63068	6.07258	7.4122	11.5804	8.31094	7.84064	9.6796	12.0445	6.79933	12.8617	13.5966	13.135
ENSMUSG00000002804	ENSMUSG00000002804.4	Nudt14	29.5547	18.3015	21.9756	29.8396	22.0087	10.6408	23.0336	18.1514	25.8959	19.6122	20.7561	19.649	20.0431	17.1989	26.0446	28.5512	16.4106	21.4579	23.7863	22.9377	12.6966	14.5284
ENSMUSG00000002808	ENSMUSG00000002808.7	Epdr1	0.418155	0.488187	0.298179	0.278586	0.300946	0.0387254	0.187737	0.603892	0.227952	0.462148	0.194889	0.379618	6.74875	0.391963	0.227132	0.455661	0.0466931	0.0743462	0.779921	0.656625	0.305678	0.536461
ENSMUSG00000002812	ENSMUSG00000002812.4	Flii	82.0239	86.6484	49.2497	62.7016	46.0772	53.836	72.2585	48.0922	66.2529	49.2542	58.403	59.6658	50.8552	56.592	48.318	56.3598	47.7842	56.0136	55.4193	50.5211	55.7427	57.6676
ENSMUSG00000002814	ENSMUSG00000002814.15	Top3a	1.17029	1.42312	1.22666	1.171	1.64891	1.39265	1.72878	1.9743	2.09082	2.08232	1.24244	2.01675	1.9542	1.77266	2.06266	1.39658	1.32299	1.86345	2.12482	1.82469	1.62394	2.00439
ENSMUSG00000002820	ENSMUSG00000002820.6	Atg4d	19.1928	17.9881	22.9174	20.7931	20.1745	30.7983	24.4226	18.4721	27.8374	22.6482	22.1187	26.3737	11.8776	26.9006	23.8774	18.5572	23.0493	16.7031	24.754	23.248	25.0145	21.4213
ENSMUSG00000002825	ENSMUSG00000002825.8	Qtrt1	7.03261	8.54327	7.90174	5.57173	3.84542	6.77694	9.57461	9.22613	13.4872	7.99872	10.524	18.7911	11.8585	11.5629	8.896	8.7335	11.2063	8.92154	10.2808	10.3418	12.8002	15.1359
ENSMUSG00000002831	ENSMUSG00000002831.13	Plin4	24.2352	10.5795	10.6033	6.66071	3.63475	1.06238	1.54186	18.4715	4.71313	7.71625	25.4347	3.085	4.30504	0.892701	6.04819	21.8562	9.11983	7.03595	0.905268	0.827043	0.758156	0.654534
ENSMUSG00000002833	ENSMUSG00000002833.11	Hdgfl2	48.7379	42.4025	69.1273	48.674	68.6585	50.0827	48.0198	53.4059	49.6196	49.0409	36.6555	42.6097	32.4491	21.5909	38.7429	70.8731	61.0581	65.1091	63.6211	36.0647	42.5829	35.9132
ENSMUSG00000002835	ENSMUSG00000002835.9	Chaf1a	1.18479	0.929181	1.74516	0.766957	0.588711	0.40539	0.473458	2.13917	2.16934	1.26023	1.70631	0.677379	1.43131	0.419644	1.16183	1.11119	0.788743	0.619086	0.506062	1.00763	0.490898	0.401131
ENSMUSG00000002844	ENSMUSG00000002844.9	Adprh	2.11322	3.24693	2.61958	3.73341	1.41074	2.97927	3.46638	2.88081	2.69656	2.99964	4.06273	2.80747	5.29252	3.69641	2.12318	1.77162	2.66522	2.10337	4.18781	3.06357	2.93959	3.13816
ENSMUSG00000002845	ENSMUSG00000002845.14	Tmem39a	27.2087	38.3305	28.4563	17.7819	25.8194	28.5578	29.9694	41.0408	29.9947	43.1793	21.9806	32.6055	38.2253	31.1154	52.7122	52.8743	22.6856	42.0871	35.2162	31.3321	41.6032	40.392
ENSMUSG00000002846	ENSMUSG00000002846.9	Timmdc1	19.1205	21.9279	17.116	21.0743	15.3074	18.0611	21.9032	15.6231	24.0162	18.7738	22.2061	17.6233	11.6356	20.4463	18.0084	19.1809	18.6614	18.5107	17.4243	19.8116	18.7528	15.3419
ENSMUSG00000002847	ENSMUSG00000002847.7	Pla1a	10.705	22.0294	24.4573	27.2084	24.3922	31.3693	27.8673	17.1313	16.5961	21.5902	18.9112	25.7276	16.0774	31.3185	32.7516	28.2466	23.4862	29.4182	35.8735	28.7669	26.6734	29.9347
ENSMUSG00000002870	ENSMUSG00000002870.8	Mcm2	0.589559	3.16212	3.16457	5.91811	1.65747	1.57802	1.58712	10.8859	4.11297	2.17293	1.52904	1.1775	4.02246	0.286067	3.56863	1.53576	1.20694	0.327823	2.24235	4.87214	2.44009	0.466103
ENSMUSG00000002871	ENSMUSG00000002871.14	Tpra1	77.5422	43.9685	94.0554	63.3409	115.102	57.8115	72.2667	67.3315	92.1842	76.463	62.9972	66.1948	103.485	75.1177	65.8535	68.8669	71.8185	68.03	70.1269	63.7296	66.1557	54.6828
ENSMUSG00000002881	ENSMUSG00000002881.14	Nab1	30.0731	27.8927	39.0966	41.4185	48.6296	54.0054	47.0947	52.4207	40.0742	39.6214	49.855	32.0423	38.8416	49.0081	43.8974	37.3997	46.1475	37.9117	52.4352	44.6941	42.6074	41.2175
ENSMUSG00000002885	ENSMUSG00000002885.14	Adgre5	5.9674	4.63778	5.71084	9.38127	14.3714	9.75797	4.46353	16.4644	7.00619	10.0414	9.34633	3.89565	21.3449	9.00047	13.4042	10.1661	9.01402	12.7661	6.66364	4.65344	8.3857	5.548
ENSMUSG00000002897	ENSMUSG00000002897.5	Il17ra	4.62819	3.75997	5.01706	6.02431	5.93332	9.07396	6.51783	5.5555	5.82972	8.14033	4.04119	6.16243	7.01992	6.0261	4.79949	5.84909	5.72635	5.14245	5.45029	4.73632	4.69728	6.32251
ENSMUSG00000002900	ENSMUSG00000002900.16	Lamb1	0.619833	2.73993	1.41251	0.327875	0.820708	1.46226	0.741114	2.10753	1.55194	1.43388	1.03025	2.9711	5.94385	1.31185	0.851146	1.35559	2.38822	1.00169	0.699732	1.81447	0.491859	1.55213
ENSMUSG00000002908	ENSMUSG00000002908.17	Kcnn1	5.56243	7.17967	3.03424	12.3268	6.65632	1.72584	2.64946	3.38906	7.76031	6.75976	11.2042	5.38559	0.802041	2.24176	7.90108	8.43305	3.53758	5.13564	7.39924	4.92597	2.92324	3.47234
ENSMUSG00000002910	ENSMUSG00000002910.11	Arrdc2	12.3188	12.7524	21.2728	29.1284	6.9631	9.87724	10.7334	9.01183	14.746	7.05234	15.6088	7.06306	6.55743	9.75585	19.6838	43.0913	19.5039	21.4818	11.6193	6.63439	14.0771	6.42123
ENSMUSG00000002944	ENSMUSG00000002944.15	Cd36	60.3647	16.2115	24.1342	38.0534	41.4923	11.905	12.0347	122.448	35.0387	51.5624	83.5327	11.9335	42.341	7.35367	36.473	59.6684	44.5383	42.8614	7.30655	6.14688	7.05082	5.90473
ENSMUSG00000002948	ENSMUSG00000002948.19	Map2k7	80.6789	73.5585	58.4073	53.8967	66.421	47.6053	69.9604	62.6345	54.2434	46.5758	50.1358	71.2903	44.679	61.8687	67.2646	53.726	55.1692	60.5195	59.2792	51.3393	51.6755	62.3141
ENSMUSG00000002949	ENSMUSG00000002949.15	Timm44	31.9611	42.7086	33.9446	38.0075	32.5038	42.0669	38.2664	35.4359	43.7069	34.2711	34.7243	35.6833	24.1342	31.1089	35.0142	33.9422	43.5162	39.7846	37.6218	37.7698	40.6643	34.6747
ENSMUSG00000002957	ENSMUSG00000002957.11	Ap2a2	15.2508	15.3674	16.6427	15.5	17.6037	20.4543	17.2889	22.1124	21.6175	17.9744	18.3875	20.1086	22.1859	19.2224	16.1486	15.2915	15.864	14.4373	17.3702	16.9704	18.9293	21.4373
ENSMUSG00000002963	ENSMUSG00000002963.17	Pnkp	46.735	54.5621	46.0313	32.6651	42.3943	75.7423	52.8495	53.1983	77.2273	69.0347	44.3802	91.6177	62.2275	63.9317	32.9216	59.4146	70.1255	81.2751	51.8796	59.8567	88.079	57.6822
ENSMUSG00000002968	ENSMUSG00000002968.9	Med25	60.154	66.7354	77.611	66.9336	59.7931	53.8469	56.616	48.1788	63.5815	55.7637	63.1859	57.66	44.4372	61.4834	64.9731	52.327	61.1218	59.6444	62.4127	55.6247	73.8119	69.2074
ENSMUSG00000002980	ENSMUSG00000002980.14	Bcam	17.1558	17.203	8.47966	1.55825	12.0589	19.3921	5.18416	13.9656	4.85409	12.0145	13.4943	7.43178	36.9937	8.64273	2.96438	13.772	10.1033	6.20492	3.36054	9.2013	4.01575	13.2661
ENSMUSG00000002981	ENSMUSG00000002981.10	Clptm1	54.1882	58.9374	107.285	84.4142	98.9001	85.6445	103.003	132.571	62.7365	84.5156	76.8433	91.0093	87.9156	92.2508	118.637	79.9254	115.679	88.6934	93.9415	109.805	82.9384	113.407
ENSMUSG00000002983	ENSMUSG00000002983.17	Relb	0.606802	0.378503	0.720754	0.562675	0.884522	1.30696	0.513732	1.66782	2.06193	1.81589	0.533301	0.57134	3.87818	0.607796	0.725121	0.779305	0.702751	0.881589	0.840748	0.43423	0.383381	0.926232
ENSMUSG00000002984	ENSMUSG00000002984.17	Tomm40	48.26	47.6816	35.8638	39.7441	29.5978	35.681	34.9897	30.5921	41.1295	33.6028	33.906	40.5535	24.4424	36.414	38.9955	39.5501	44.5812	42.4057	31.8187	34.8536	35.3881	34.1732
ENSMUSG00000002985	ENSMUSG00000002985.16	Apoe	17825.9	19513.5	17640.2	21360.1	20993.4	19226.9	24900.8	20401.9	18316.9	18040.6	19503.1	19223	10488.9	15965.3	23005.8	23028.8	19885.5	22510.6	16139.3	21136.2	17594.9	18481.7
ENSMUSG00000002992	ENSMUSG00000002992.17	Apoc2	1032.56	687.842	748.753	704.206	729.461	581.968	725.22	1208.4	1048.67	977.741	1137.79	651.359	637.03	468.197	596.361	571.97	724.839	548.565	656.109	613.174	566.758	685.063
ENSMUSG00000002996	ENSMUSG00000002996.17	Hbp1	17.5355	19.8931	23.8559	26.2046	29.0391	27.0172	20.2265	27.4354	19.7144	25.4434	22.837	20.4233	25.1513	22.6657	35.3056	27.5063	31.7981	29.9857	26.2463	28.6029	23.2225	24.9113
ENSMUSG00000002997	ENSMUSG00000002997.15	Prkar2b	0.492545	0.404825	0.309078	0.0825055	0.831857	0.140493	0.21406	0.539026	0.157523	0.23952	0.202012	1.10178	1.41907	0.58912	0.215815	0.255838	0.556598	0.154127	0.404214	0.238219	0.158425	0.377333
ENSMUSG00000003031	ENSMUSG00000003031.14	Cdkn1b	5.19834	7.0626	6.2344	5.26408	6.74953	7.17641	7.0616	6.35593	6.08521	6.1716	5.30327	6.35495	8.18932	6.29158	6.63704	6.35662	6.35301	5.8644	6.91152	7.52036	7.96266	8.39453
ENSMUSG00000003032	ENSMUSG00000003032.8	Klf4	0.766436	0.433749	0.784596	0.584802	0.857011	1.03221	0.461915	0.951577	0.558265	0.704604	1.77153	0.674572	1.85157	0.79027	1.13838	0.869389	0.765902	1.71491	0.884361	0.560966	0.652864	0.536874
ENSMUSG00000003033	ENSMUSG00000003033.15	Ap1m1	16.6555	15.6177	16.4653	14.5309	15.4647	20.3067	20.1852	23.5424	22.4587	17.9246	15.37	13.4909	22.569	15.3743	20.9825	15.5542	18.6396	15.0461	16.6173	18.8828	19.0531	18.2013
ENSMUSG00000003037	ENSMUSG00000003037.16	Rab8a	43.7142	48.0624	57.9553	56.3083	70.3887	56.6773	57.278	58.7386	64.3958	54.6997	71.3281	54.2111	52.8405	60.4694	63.6261	68.3309	53.7894	56.9332	72.8619	61.7463	73.6843	71.5997
ENSMUSG00000003038	ENSMUSG00000003038.15	Hmgn2	23.9546	26.0554	25.0245	18.4291	14.9095	9.28047	16.7775	14.0942	24.3035	20.6707	24.8596	13.6643	23.3808	11.9381	19.1921	20.375	21.6665	22.6793	16.5177	14.2313	13.4252	16.5367
ENSMUSG00000003039	ENSMUSG00000003039.9	Fam32a	17.8317	19.3176	14.3752	16.9257	12.8623	12.7876	16.6056	13.0903	19.5001	15.4136	18.7143	18.3314	13.2745	17.0409	16.8612	17.6471	15.6765	14.9294	15.2728	17.1103	16.3708	16.6745
ENSMUSG00000003051	ENSMUSG00000003051.13	Elf3	0.218604	0.196516	0.12003	0.137318	0.134604	1.64794	0.129553	0.559498	0.327716	0.572413	0.224146	0.371115	2.51707	0.315563	0.0870764	0.196524	0.644433	0.128261	0.101932	0.0755199	0.329593	0.462746
ENSMUSG00000003053	ENSMUSG00000003053.17	Cyp2c29	281.271	350.443	258.85	432.1	445.496	354.511	510.452	140.117	209.745	233.045	203.671	210.657	34.3836	139.231	383.538	403.001	332.27	300.759	248.151	339.434	280.734	193.571
ENSMUSG00000003062	ENSMUSG00000003062.13	Stard3nl	12.6938	12.7634	12.504	9.63232	9.78098	6.81651	12.052	10.1609	15.9318	13.4353	13.2678	9.04049	14.1254	7.76182	8.62318	7.76506	11.422	10.0555	8.53431	9.60337	8.85226	11.3572
ENSMUSG00000003068	ENSMUSG00000003068.16	Stk11	96.254	94.7132	84.6108	82.7979	60.3086	69.733	98.1556	54.1986	85.171	75.3175	79.0818	105.291	60.7165	91.9871	74.9612	75.8442	75.0305	75.0654	88.207	84.2279	89.0516	94.7201
ENSMUSG00000003070	ENSMUSG00000003070.6	Efna2	0.0575665	0.0492856	0.135464	0.0803574	0.101275	0.0390958	0.0568599	0.0846761	0.1726	0.0538348	0.216428	0.0383248	0.340665	0.0197856	0.0955435	0.0575024	0.117849	0.168879	0.089475	0.0331453	0.0192876	0.212768
ENSMUSG00000003072	ENSMUSG00000003072.15	Atp5d	355.373	349.359	278.424	324.416	259.044	256.737	332.706	273.744	365.971	301.618	364.259	298.415	162.121	289.195	281.431	281.94	268.121	300.115	250.926	271.627	273.916	308.824
ENSMUSG00000003099	ENSMUSG00000003099.11	Ppp5c	32.6487	37.3646	48.7795	54.1777	58.3754	59.5052	55.2821	46.2204	46.0368	50.0978	44.9083	43.028	35.4419	44.1524	48.4809	51.1591	51.6697	50.6912	44.5731	52.8268	43.1751	35.9997
ENSMUSG00000003119	ENSMUSG00000003119.14	Cdk12	4.22212	4.70157	5.75054	5.01733	5.03281	6.447	4.26115	3.73438	3.30036	3.58713	3.99904	5.17164	5.1884	4.80868	4.82737	4.66764	4.44037	4.65042	5.07835	6.57002	4.4565	4.67319
ENSMUSG00000003123	ENSMUSG00000003123.15	Lipe	12.7898	11.6572	9.73958	6.86237	13.4223	9.51848	12.703	13.0436	18.6587	14.2864	11.2016	13.9962	5.27105	8.04073	9.28694	10.043	12.437	12.9411	11.944	10.7545	11.7307	9.83034
ENSMUSG00000003131	ENSMUSG00000003131.7	Pafah1b2	11.6787	12.626	17.6421	11.9044	11.7623	11.956	9.34987	17.1332	15.46	12.7569	16.6304	11.5665	18.6889	16.4658	15.9216	13.1839	14.5577	11.3074	11.9857	11.5819	13.0151	14.1189
ENSMUSG00000003134	ENSMUSG00000003134.10	Tbc1d8	28.4503	22.0012	23.9743	22.1777	14.2949	17.8113	18.9661	13.6428	10.1675	13.3442	29.5779	18.7355	24.573	16.7564	19.9987	28.4626	15.9582	29.6297	13.6767	13.4268	23.5502	13.8064
ENSMUSG00000003135	ENSMUSG00000003135.15	Cnot11	6.42865	6.48521	7.57037	9.40856	8.15351	8.91806	9.43437	8.97227	8.56657	8.03143	5.70592	8.32749	6.54697	9.50608	9.42901	6.70357	8.85537	7.92707	5.36004	8.56497	6.37824	8.50624
ENSMUSG00000003153	ENSMUSG00000003153.10	Slc2a3	0.0842085	0.139041	0.580316	0.13224	0.052909	0.226715	0.0653517	0.0690102	0.0721369	0.168749	0.0863432	0.0840925	1.12581	0.713223	0.431263	0.0600819	0.0591052	0.0823455	0.173889	0.540261	0.0544125	0.733632
ENSMUSG00000003154	ENSMUSG00000003154.15	Foxj2	2.44931	2.02572	2.2383	1.95016	3.55596	2.93118	2.01212	3.23198	1.68738	3.38762	2.21881	2.01849	4.27796	2.4274	3.22842	3.02457	2.45354	2.16258	2.47635	2.2249	2.98775	2.94034
ENSMUSG00000003161	ENSMUSG00000003161.15	Sri	26.342	36.0251	41.1332	31.7981	29.1164	28.0792	30.6433	31.6565	38.4118	32.7063	34.1066	26.2244	34.7568	24.3905	32.5163	28.7528	32.9063	31.2535	30.0334	29.3261	33.2709	38.0853
ENSMUSG00000003166	ENSMUSG00000003166.20	Dgcr2	17.9446	17.0478	29.6359	29.4121	29.8496	24.3189	24.7108	21.6071	18.1707	21.2067	23.1622	18.5541	23.5292	25.9628	24.4297	26.1841	31.2345	23.3806	23.0407	33.9753	19.539	28.9966
ENSMUSG00000003184	ENSMUSG00000003184.15	Irf3	122.748	140.215	99.8049	110.584	89.8681	104.268	124.383	72.4966	120.059	107.879	101.302	153.037	72.0858	117.98	83.1052	86.6316	78.9489	105.943	97.8942	105.124	118.302	129.107
ENSMUSG00000003190	ENSMUSG00000003190.12	Bcl2l12	6.06744	5.92189	4.53079	4.6752	5.25173	4.89533	6.04091	5.99744	5.91839	4.17615	4.13091	5.04116	4.62875	4.65456	4.39865	5.96371	6.73724	3.55992	6.29207	7.21052	5.4644	5.03962
ENSMUSG00000003198	ENSMUSG00000003198.10	Zfp959	2.60686	2.79495	3.92075	2.82935	2.71383	2.50946	2.29139	1.64637	2.62925	2.86282	3.67837	2.62716	2.03803	2.12075	3.38191	2.55618	3.02578	3.2508	2.72104	3.32552	2.90874	2.84471
ENSMUSG00000003199	ENSMUSG00000003199.16	Mpnd	104.511	151.957	131.388	124.507	100.649	99.889	122.213	97.6042	175.135	126.734	127.407	156.851	71.6346	146.004	113.42	129.368	107.899	114.754	131.003	120.349	113.124	160.217
ENSMUSG00000003200	ENSMUSG00000003200.10	Sh3gl1	8.44158	7.39613	7.70444	7.64009	6.40189	7.33371	7.73405	8.7905	8.43669	7.76525	7.38151	8.42996	9.42414	7.87029	7.38499	8.47157	7.82511	8.62128	6.82397	8.44899	7.57307	7.29644
ENSMUSG00000003206	ENSMUSG00000003206.7	Ebi3	0.399043	0.307477	0.187803	0.501323	0.491416	0.447161	0.197073	0.63392	0.837505	0.597081	0.69557	0.557891	0.829878	0.411452	0.516589	0.358738	0.539164	0.585322	0.818702	0.379101	0.481316	0.160896
ENSMUSG00000003208	ENSMUSG00000003208.9	Yju2	2.90078	2.35819	2.67196	2.34037	2.06003	2.5484	2.54974	2.58359	3.64382	2.96162	2.75602	3.05624	2.11933	2.30498	1.96111	2.4988	2.90929	4.11178	2.75483	2.87304	2.64821	2.78989
ENSMUSG00000003226	ENSMUSG00000003226.7	Ranbp2	5.5517	5.77591	6.81072	7.63929	7.28398	9.5771	6.49003	7.73545	4.7525	5.86727	6.06873	6.85015	8.78276	7.35068	9.47079	8.87204	8.23869	9.00995	7.87893	8.84102	8.31154	8.74451
ENSMUSG00000003227	ENSMUSG00000003227.4	Edar	0	0.0136888	0.0167219	0	0.0187524	0.032576	0	0.0188147	0	0.00996823	0.0109294	0.0106445	0.021627	0.0879255	0.0212294	0	0.0523713	0	0.0099405	0.00920593	0.0321422	0.0214892
ENSMUSG00000003228	ENSMUSG00000003228.8	Grk5	1.01553	0.858847	0.544002	0.453801	0.773465	0.807443	0.611628	1.31161	0.990191	1.03078	0.609529	1.29859	2.48135	1.11096	0.616642	0.593797	0.593272	0.41176	0.739169	0.748724	0.634863	0.836413
ENSMUSG00000003233	ENSMUSG00000003233.12	Dvl3	6.85387	6.28317	6.59681	6.36087	6.79774	7.37303	6.76974	6.94262	5.09215	5.17351	4.22969	6.80186	8.28854	6.88017	6.24144	6.61199	5.59063	5.75371	6.78936	7.1346	6.47129	6.1674
ENSMUSG00000003234	ENSMUSG00000003234.16	Abcf3	185.636	150.524	216.842	155.433	208.433	183.515	163.749	156.378	143.948	169.652	167.388	196.558	147.187	195.328	251.107	170.029	216.345	206.104	204.237	214.498	203.573	221.822
ENSMUSG00000003235	ENSMUSG00000003235.13	Eif2b5	26.0923	33.9533	23.9159	24.3032	19.435	18.8425	21.1915	19.5937	22.8808	19.5406	22.7366	24.4062	16.1145	24.4029	22.533	26.3028	19.2493	26.7399	20.903	23.6858	23.7083	26.355
ENSMUSG00000003269	ENSMUSG00000003269.17	Cyth2	33.8612	38.698	37.9521	33.8241	32.2448	37.7385	35.9003	41.1938	39.1196	32.2472	38.4623	38.2353	40.8118	40.9201	30.9355	37.0816	34.6282	35.4663	29.7674	43.8668	44.0274	39.3775
ENSMUSG00000003271	ENSMUSG00000003271.17	Sult2b1	0	0	0	0	0.0462395	0.107101	0	0.185573	0.157609	0.0491592	0.107799	0.0524944	1.5465	0.0542015	0	0	0	0	0.0490224	0	0	0.158964
ENSMUSG00000003273	ENSMUSG00000003273.14	Car11	17.5256	17.0506	9.16461	12.232	8.87595	2.16407	3.14736	8.90544	3.18463	18.8728	1.08908	6.36418	31.2484	11.4995	3.17317	16.9756	20.2222	9.86727	9.41014	0.917344	1.60144	6.95934
ENSMUSG00000003279	ENSMUSG00000003279.17	Dlgap1	0.522436	0.838658	0.674452	0.957168	0.852087	0.942458	1.18255	0.336204	0.445989	0.753212	0.18972	0.815183	0.182187	0.852914	1.18141	1.26115	0.748666	0.510878	0.913519	0.60161	1.01743	0.735075
ENSMUSG00000003282	ENSMUSG00000003282.9	Plag1	0.0456208	0.0703048	0.0572551	0.028657	0.0802591	0.0557693	0.0360486	0.0724732	0.00911887	0.0597288	0.0280664	0.0637811	0.0323967	0.112895	0.0363442	0.0364559	0.0560365	0.0267669	0.0765805	0.0157603	0.0641977	0.0275917
ENSMUSG00000003283	ENSMUSG00000003283.14	Hck	1.58891	0.806132	1.07707	2.36173	2.08786	1.95836	0.755641	2.66611	3.2544	3.72395	3.49974	1.25371	4.84567	2.32601	1.71901	1.90065	1.95168	2.14841	3.09161	1.18592	1.51822	2.27393
ENSMUSG00000003299	ENSMUSG00000003299.10	Mrpl4	45.7349	73.7136	46.7809	46.4323	48.2875	53.7067	50.1855	49.9601	78.9029	53.3086	49.9349	53.8323	36.7698	47.5648	46.8563	53.3198	46.3012	49.6207	44.3719	46.9553	54.3163	60.3833
ENSMUSG00000003308	ENSMUSG00000003308.15	Keap1	14.5168	23.181	15.0472	13.664	15.1522	14.9013	14.6791	14.6592	17.0679	18.101	17.5865	15.9723	17.4	17.4312	14.7382	13.4183	14.9122	13.1361	15.5015	15.5045	19.9627	16.0852
ENSMUSG00000003309	ENSMUSG00000003309.14	Ap1m2	0.148717	0	0.038884	0.0259493	0.0872109	1.0605	0	0.0656255	0.0495435	0.0463588	0.101658	0.074256	1.84815	0.102228	0.296191	0.123793	0.213115	0.0969511	0	0.0642204	0.074741	0.0249847
ENSMUSG00000003316	ENSMUSG00000003316.14	Glg1	8.19582	10.0422	8.43134	6.90179	7.33408	7.86543	8.07694	9.39944	6.22497	5.48455	5.83635	6.75578	12.2464	6.772	7.47378	7.53988	6.58257	6.92901	8.35634	7.56308	9.69467	9.95852
ENSMUSG00000003341	ENSMUSG00000003341.9	Atp8b3	0	0	0.0144895	0	0	0	0	0.0489086	0	0	0	0	0	0.152374	0	0	0	0	0.0172268	0	0	0
ENSMUSG00000003344	ENSMUSG00000003344.14	Btbd2	15.1716	14.8207	15.8877	14.3219	13.7943	14.6957	17.4086	13.6149	14.4958	16.9045	13.423	14.8959	11.837	11.7173	15.2841	16.4878	14.1031	12.6671	17.7544	16.222	15.368	16.3021
ENSMUSG00000003345	ENSMUSG00000003345.16	Csnk1g2	234.065	201.989	233.515	216.774	201.613	223.792	211.568	230.228	260.61	229.633	273.313	200.985	188.639	204	173.63	199.384	196.499	200.351	198.789	215.2	187.945	171.583
ENSMUSG00000003346	ENSMUSG00000003346.14	Abhd17a	125.635	88.3386	76.8104	106.12	72.6093	62.9169	80.9493	107.194	113.532	90.1056	145.949	64.8165	48.6238	70.0653	81.5641	96.1951	85.8804	87.8297	61.171	72.0121	60.8444	67.9517
ENSMUSG00000003348	ENSMUSG00000003348.10	Mob3a	12.2257	2.33837	2.78849	2.85944	3.35589	2.56155	2.74056	5.35666	4.93943	8.10861	4.26743	2.38116	9.65381	4.38076	6.0873	3.85415	2.87558	2.28929	4.77077	3.85659	3.05035	4.32637
ENSMUSG00000003352	ENSMUSG00000003352.14	Cacnb3	0.356596	0.0832635	0.750131	0.0678782	0.784183	0.165122	0.208129	1.02998	0.113396	0.363796	0.116338	0.129493	2.65562	0.183842	0.112988	0.19429	0.0995477	0.110952	0.559291	0.111992	0.195507	0.13071
ENSMUSG00000003354	ENSMUSG00000003354.6	Ccdc65	0.0437473	0	0	0	0	0	0	0.0193047	0	0	0	0	0.166427	0	0.0217823	0	0.0268676	0.0641692	0.0203988	0	0	0.0220489
ENSMUSG00000003355	ENSMUSG00000003355.7	Fkbp11	5.88569	26.2216	34.5395	7.30298	13.6142	15.6187	17.7274	11.7997	17.7194	11.2122	6.92895	20.8981	16.0329	24.0501	8.75547	6.82269	9.193	12.4347	19.5836	16.6931	20.6694	40.0649
ENSMUSG00000003360	ENSMUSG00000003360.15	Ddx23	11.1281	13.4147	19.2924	18.1472	22.2066	19.975	22.5285	21.4918	15.3267	16.9242	11.3935	16.077	20.271	22.228	18.5394	18.1907	18.8967	16.4737	21.513	21.3684	19.3008	15.6713
ENSMUSG00000003363	ENSMUSG00000003363.15	Pld3	23.7632	31.5086	24.6942	33.4212	32.688	32.352	26.2489	36.6894	37.5803	27.121	29.1708	26.0429	59.9601	30.0734	32.4487	35.9079	26.0056	26.4724	30.0792	26.1898	29.9815	27.0658
ENSMUSG00000003378	ENSMUSG00000003378.9	Grik5	6.15911	4.95802	4.37159	5.4416	3.1978	1.46912	3.78364	1.88263	3.37804	3.25923	3.0652	3.64537	3.54322	2.13753	3.21629	4.35159	3.21064	6.31664	5.08538	2.84132	4.18256	2.54395
ENSMUSG00000003379	ENSMUSG00000003379.7	Cd79a	0.269057	0.230353	0.164146	0.219087	0.473343	0.243637	0.413395	0.606836	0.687191	0.782803	0.551755	0.835913	0.303279	0.339074	0.595407	0.268757	0.367206	0.146169	0.278795	0.0516386	1.02167	0.301347
ENSMUSG00000003380	ENSMUSG00000003380.11	Rabac1	148.968	162.177	110.475	108.698	81.8981	107.148	141.789	103.784	137.377	114.721	139.668	122.842	102.924	112.757	110.585	109.009	104.381	104.84	105.245	95.8109	115.817	139.468
ENSMUSG00000003382	ENSMUSG00000003382.18	Etv3	3.14385	3.44564	3.1306	3.1202	3.40613	3.44496	3.28879	3.26658	3.04547	3.18332	3.70365	3.48094	3.34015	3.54049	4.10028	3.60806	3.64252	3.51764	3.20912	2.79225	3.1675	2.9218
ENSMUSG00000003402	ENSMUSG00000003402.14	Prkcsh	42.4632	69.8854	67.6213	47.769	52.1983	58.7025	59.8588	49.7614	43.803	42.9021	37.5379	63.1837	47.1485	57.4542	60.3701	50.866	49.7445	51.6165	69.0928	67.5241	66.1535	77.5381
ENSMUSG00000003410	ENSMUSG00000003410.8	Elavl3	0.209962	0.0599196	0.0487975	0.0488477	0.0820841	0.0158437	0.08449	0.0205892	0.0466311	0.0218168	0	0.0388283	0.0394445	0.0400909	0.00774388	0.0776769	0.0668625	0.0532302	0.00725203	0.053729	0.0312655	0.0235159
ENSMUSG00000003411	ENSMUSG00000003411.10	Rab3b	0.224586	0.115368	0.211395	0.940501	0.316085	0.640607	0.754219	0.158568	0.359129	0.630082	0.230279	0.134566	2.14166	1.34311	0.492025	0.0448671	0.772411	0.307464	0.0418886	0.349138	0.857817	0.679155
ENSMUSG00000003418	ENSMUSG00000003418.11	St8sia6	0.00980144	0	0.00768815	0	0.0129325	0.00998483	0.00968113	0.0173006	0.0146936	0.0320812	0.120599	0.0195759	0.0870039	0.00505312	0	0	0	0	0	0.00423256	0.00985187	0.00987995
ENSMUSG00000003420	ENSMUSG00000003420.8	Fcgrt	308.785	368.294	279.878	385.071	346.696	254.896	363.82	329.367	302.085	292.883	335.749	208.73	210.85	329.183	377.985	316.474	229.993	264.858	418.079	343.939	278.345	265.525
ENSMUSG00000003421	ENSMUSG00000003421.13	Nosip	8.4117	12.1021	13.1465	10.0314	13.9083	12.4993	14.8365	10.8845	15.107	11.6813	11.4135	14.9371	12.8964	14.6729	16.7531	10.9925	16.6247	12.926	14.7749	15.868	12.6825	15.0456
ENSMUSG00000003423	ENSMUSG00000003423.15	Pih1d1	101.798	127.875	79.2334	103.698	78.3805	86.3745	105.718	72.867	121.616	72.0722	98.6095	83.6259	56.1488	85.6708	91.0791	80.7725	79.2345	76.0028	89.321	85.3197	95.0882	109.868
ENSMUSG00000003429	ENSMUSG00000003429.11	Rps11	460.214	567.83	453.353	427.523	331.241	393.518	524.534	333.704	573.315	426.917	492.927	542.959	401.118	578.279	408.651	371.368	355.816	389.213	471.642	539.022	473.286	573.887
ENSMUSG00000003435	ENSMUSG00000003435.9	Supt5	20.9159	15.371	23.4779	28.2797	27.8996	31.6985	24.9844	31.1143	22.4827	27.2845	18.1183	26.2889	31.4447	25.568	22.5044	27.5309	32.673	23.7781	29.2584	32.213	23.9233	26.3976
ENSMUSG00000003436	ENSMUSG00000003436.11	Dll3	0.434055	0	0	0.454425	0	0.0884354	0.342982	0.383078	0.173522	0.324734	0	0.260075	0.0440338	0.358043	0	0	0.213262	0.0848905	0.161915	0.0749753	0.174515	0.0875064
ENSMUSG00000003437	ENSMUSG00000003437.14	Paf1	51.4964	46.7541	46.7711	45.6305	49.2285	41.7142	53.1072	42.5392	44.3652	42.5409	29.5931	52.5959	41.3921	49.6234	56.8982	28.0244	45.0783	44.6266	56.2901	45.4244	55.5164	49.103
ENSMUSG00000003438	ENSMUSG00000003438.17	Timm50	37.6156	43.0596	34.8785	34.474	28.278	30.5454	36.0856	37.7056	37.4737	35.0086	43.2517	24.1225	23.3776	42.255	32.6715	39.4344	46.6465	38.5462	42.3081	29.8923	28.8703	33.0108
ENSMUSG00000003444	ENSMUSG00000003444.8	Med29	12.5627	14.6953	12.1323	9.30549	8.18789	8.55561	11.0259	9.51222	14.2691	10.2757	11.1948	14.5373	7.70352	13.3142	10.6633	9.01829	10.23	10.9844	10.0513	11.3637	8.65272	13.9685
ENSMUSG00000003452	ENSMUSG00000003452.15	Bicd1	0.274682	0.222792	0.172933	0.174057	0.213006	0.997783	0.157074	0.13397	0.10114	0.135198	0.133411	0.191291	0.537148	0.227324	0.259138	0.245494	0.119864	0.183782	0.18538	0.187288	0.196173	0.265952
ENSMUSG00000003458	ENSMUSG00000003458.12	Ncstn	25.9539	29.3762	33.2891	23.5314	25.9623	25.906	26.256	28.3041	21.9611	23.9188	23.0249	26.2529	25.9151	29.3529	26.3044	24.9206	26.296	23.8229	29.9863	27.4629	29.7089	26.3941
ENSMUSG00000003464	ENSMUSG00000003464.13	Pex19	107.675	79.3546	85.7834	95.7788	88.3479	87.5175	85.4618	98.957	95.5224	84.1678	105.396	77.8996	46.3919	87.3421	89.2697	88.3179	96.4451	85.7351	93.0926	89.8802	95.4782	80.6685
ENSMUSG00000003469	ENSMUSG00000003469.9	Phyhip	0	0.020173	0.0616072	0.0164455	0.0276351	0	0.0465465	0	0.329683	0.0587601	0.0483195	0.0627467	0.00796783	0.0647872	0.0312854	0	0.057884	0.0153608	0.0146492	0.0406999	0	0.0475024
ENSMUSG00000003476	ENSMUSG00000003476.16	Crhr2	0	0.085726	0.122174	0.186362	0.0391455	0.113337	0.439558	0.0392755	0.0222381	0.0624258	0.0228151	0.422187	0.158011	0.114715	0.0221581	0.0444524	0.0546623	0.087035	0.103754	0.153739	0.0670965	0.179434
ENSMUSG00000003477	ENSMUSG00000003477.5	Inmt	621.501	411.385	272.248	517.124	344.734	303.945	646.602	215.687	240.31	302.355	402.964	220.316	50.1137	201.709	501.209	612.675	437.885	586.648	223.951	251.181	235.659	139.919
ENSMUSG00000003484	ENSMUSG00000003484.4	Cyp4f18	0.223689	0.159593	0.253442	0.104083	0.196765	0.278514	0.122746	1.0529	0.447119	1.11567	0.815502	0.694964	3.49215	0.333155	0.173254	0.273093	0.244231	0.26735	0.254964	0.321986	0.199858	0.751604
ENSMUSG00000003500	ENSMUSG00000003500.13	Impdh1	3.42594	1.50107	4.2364	1.60347	4.57353	4.6397	2.58768	3.55715	3.30311	5.01309	5.16586	3.74322	9.36346	1.32987	1.16397	1.61041	5.29727	5.08433	3.68358	2.22784	4.05125	3.90029
ENSMUSG00000003518	ENSMUSG00000003518.13	Dusp3	25.0672	19.5941	20.0557	30.1275	33.3394	31.2393	23.1088	44.6593	25.0526	24.0829	33.1735	19.5755	45.3755	27.5526	29.7885	28.6949	30.5234	19.6101	30.5615	23.1361	27.0438	22.0673
ENSMUSG00000003526	ENSMUSG00000003526.12	Prodh	165.716	176.072	135.656	238.47	135.527	111.261	180.233	99.9674	116.197	140.916	198.79	157.726	35.1786	140.744	261.286	256.742	250.696	252.466	177.023	137.062	111.208	85.4884
ENSMUSG00000003527	ENSMUSG00000003527.9	Ess2	7.17123	6.23601	5.39802	5.15106	3.90364	4.02944	5.90796	5.93167	5.39941	6.01467	5.34165	6.77599	5.72541	4.14475	4.99569	4.68983	4.9375	5.06289	5.87798	3.55502	5.49498	4.7975
ENSMUSG00000003528	ENSMUSG00000003528.15	Slc25a1	141.054	130.443	162.168	175.39	168.502	163.264	178.611	208.014	215.103	176.487	213.475	153.716	109.372	180.736	126.296	140.764	117.87	122.729	187.786	164.558	170.547	200.814
ENSMUSG00000003531	ENSMUSG00000003531.15	Dgcr6	70.027	56.1869	49.7519	57.8317	35.7978	39.4658	59.1484	32.6271	66.9329	47.4299	62.592	47.6578	22.7503	48.8295	40.7089	46.3885	40.3054	40.5728	45.9873	43.9611	42.7483	47.6746
ENSMUSG00000003534	ENSMUSG00000003534.17	Ddr1	0.600778	0.411485	0.450299	0.405337	0.411027	1.02003	0.408789	1.29609	0.467001	0.649229	0.533873	0.573286	13.7131	0.633226	0.452025	0.640115	0.721543	0.469989	0.361062	0.611111	0.469676	0.592132
ENSMUSG00000003541	ENSMUSG00000003541.6	Ier3	1.55591	0.42066	0.321168	0.514396	0.468214	0.709087	0.202212	0.831132	1.26856	1.11043	0.461811	0.735994	2.90763	0.844364	0.448513	0.899784	1.65967	0.760742	0.64913	0.777974	0.7408	0.454002
ENSMUSG00000003545	ENSMUSG00000003545.3	Fosb	0.0662024	0.0991886	0.0259642	0.138618	0.0485282	0	0	0.457681	0.033082	0.0722293	0.135761	0.0440742	0.117531	0.079638	0.307654	0.297579	0.460797	0.334478	0.0308693	0.0285882	0.0554525	0.0222442
ENSMUSG00000003546	ENSMUSG00000003546.10	Klc4	23.6967	25.0642	24.4312	25.6143	23.8441	23.1959	25.3059	23.6455	28.3147	28.0973	24.7098	24.7818	17.5463	21.314	26.6802	26.64	26.5292	25.5324	21.7238	23.3658	21.2698	20.7134
ENSMUSG00000003549	ENSMUSG00000003549.9	Ercc1	8.34493	12.0102	10.0442	8.13402	10.2514	10.4065	7.95827	11.1743	17.3992	9.9568	8.99905	14.0806	12.0417	13.3517	9.74285	8.9105	8.12944	10.5521	9.39238	12.9232	12.2926	16.0984
ENSMUSG00000003555	ENSMUSG00000003555.7	Cyp17a1	7.88684	3.93885	7.03652	13.496	16.431	16.4917	18.9284	53.5883	19.867	48.9117	28.3273	21.4632	10.3872	26.7979	1.60752	1.58943	1.4163	0.902029	10.4949	3.10702	5.77171	14.1798
ENSMUSG00000003559	ENSMUSG00000003559.7	As3mt	20.9419	18.4955	20.4248	22.0506	24.5757	20.0356	24.1996	29.9411	27.7542	27.9713	34.5389	28.3803	19.7327	31.3857	13.0011	10.5674	14.2349	11.9674	22.0636	17.8791	20.808	24.6239
ENSMUSG00000003573	ENSMUSG00000003573.15	Homer3	3.1417	0.998266	1.62594	1.45807	2.45016	2.01268	1.21566	2.91565	4.17572	2.63515	2.52394	1.26142	7.2615	2.07055	3.83816	1.39116	1.31285	3.38892	1.51024	1.39864	1.36732	1.24063
ENSMUSG00000003575	ENSMUSG00000003575.13	Crtc1	1.4939	1.63119	1.98696	2.52356	4.39932	2.00708	2.45214	1.61781	1.23338	4.15068	0.850983	3.83411	2.94319	1.83801	1.52359	1.3048	1.09921	3.38042	1.54797	1.5707	2.95965	4.21206
ENSMUSG00000003581	ENSMUSG00000003581.14	Rnf215	8.0252	6.65465	6.9202	7.90104	7.99423	6.03677	6.06313	5.74589	6.85199	6.06362	6.32134	7.13843	5.90383	6.82257	6.85379	6.92796	6.98507	6.21056	6.81498	6.35728	5.23521	5.57157
ENSMUSG00000003585	ENSMUSG00000003585.13	Sec14l2	253.934	266.236	248.023	299.147	261.054	255.599	292.655	307.477	331.511	285.277	342.161	296.259	138.625	284.031	230.219	230.522	233.663	237.811	230.769	253.819	274.936	257.683
ENSMUSG00000003604	ENSMUSG00000003604.14	Aven	9.77932	12.3874	12.2523	10.6925	10.9216	12.9204	13.2527	10.5749	13.7765	12.8597	13.1073	14.0655	9.29446	13.3528	12.0651	10.6686	10.5772	9.7588	12.2014	13.2311	11.8425	13.5585
ENSMUSG00000003617	ENSMUSG00000003617.16	Cp	514.895	850.523	966.088	638.988	732.154	779.72	710.27	918.15	595.174	628.88	493.116	965.832	1177.37	1024.34	828.747	640.548	687.773	737.526	1664.7	1374.1	906.064	1569.64
ENSMUSG00000003623	ENSMUSG00000003623.4	Crot	110.729	117.522	114.61	132.625	148.03	122.424	126.538	158.003	124.462	131.24	119.804	151.91	147.544	150.268	141.727	138.9	149.934	135.2	167.75	197.64	254.8	227.408
ENSMUSG00000003644	ENSMUSG00000003644.17	Rps6ka1	16.9986	13.0801	14.1361	5.52637	22.48	19.4487	13.7811	22.8831	19.8706	12.613	8.46442	12.0057	14.8502	15.1775	8.12805	6.2948	13.2247	12.6204	14.4429	17.5128	18.8158	23.8153
ENSMUSG00000003660	ENSMUSG00000003660.10	Snrnp200	26.1813	31.6766	28.2983	27.4291	22.6766	30.67	32.4241	19.5615	36.4574	22.0255	22.0339	31.9614	25.5045	30.9488	29.9627	28.76	26.0813	24.7451	27.4467	36.4721	33.3813	25.4892
ENSMUSG00000003662	ENSMUSG00000003662.10	Ciao1	24.0295	29.3785	38.9993	35.3455	46.453	36.6952	38.0846	34.3958	27.0578	35.5839	35.0427	39.0114	29.9452	38.568	46.8937	41.3712	40.9594	44.2445	42.926	49.7123	43.6703	45.5615
ENSMUSG00000003665	ENSMUSG00000003665.7	Has1	0	0	0	0	0	0	0	0	0	0	0	0	0	0	0	0.0146341	0.0719813	0	0.0546506	0.012653	0	0
ENSMUSG00000003680	ENSMUSG00000003680.15	Taf6l	25.18	26.5502	19.4391	21.9218	20.4005	23.5585	25.6563	21.404	25.4303	21.6267	17.801	23.094	22.1833	16.5343	16.8265	16.4811	20.1851	19.8279	22.1227	15.3946	27.7739	30.8588
ENSMUSG00000003721	ENSMUSG00000003721.14	Insig2	634.952	406.295	366.788	441.627	758.818	567.036	419.668	1114.33	1136.15	640.882	1197.61	718.734	680.004	575.329	438.98	823.924	741.182	319.654	359.869	326.101	541.932	597.824
ENSMUSG00000003731	ENSMUSG00000003731.13	Kpna6	9.49196	8.47168	9.83136	15.0327	10.3288	11.2152	8.62975	10.182	7.47196	8.30772	8.20693	9.91074	9.84497	12.2585	14.6638	15.3532	11.8391	12.3712	9.47397	13.4837	14.1307	10.3733
ENSMUSG00000003746	ENSMUSG00000003746.16	Man1a	38.585	49.7161	54.9098	58.6089	58.9458	61.47	60.2718	48.2635	39.9695	48.1789	50.4544	47.8613	38.7417	48.9723	64.4538	61.7278	60.2352	57.7702	56.5708	64.3896	55.8437	65.5813
ENSMUSG00000003752	ENSMUSG00000003752.9	Itpkc	2.46838	2.71054	1.85199	2.34077	1.73072	2.84255	3.2331	2.16269	1.69826	2.05746	2.07244	2.26849	3.50211	2.1025	1.53184	2.09042	2.70237	2.51871	1.8182	3.61485	2.44512	3.06511
ENSMUSG00000003762	ENSMUSG00000003762.13	Coq8b	13.3049	17.7153	17.2582	11.0952	11.2475	9.27062	14.1941	11.8694	11.1674	12.0923	12.904	10.9284	14.6077	11.1056	10.0948	9.29157	9.26788	9.99731	10.5547	11.3915	7.9893	10.2764
ENSMUSG00000003778	ENSMUSG00000003778.14	Brd8	3.36013	2.49109	3.42551	2.84088	5.45449	3.28262	3.69579	2.97485	2.72256	3.45951	2.40193	4.06471	5.12927	3.51927	3.28276	3.49402	3.45025	3.28579	3.81563	6.93003	3.73966	3.73964
ENSMUSG00000003779	ENSMUSG00000003779.15	Kif20a	0.141579	0.209791	0.128138	0.159624	0.124537	0.1997	0.161355	0.451746	0.478911	0.580526	0.156334	0.119632	2.60739	0.101064	0.130142	0.174056	0.361182	0.223644	0.091407	0.188116	0.1642	0.197602
ENSMUSG00000003808	ENSMUSG00000003808.18	Farsa	8.31669	8.42255	10.2012	10.7522	7.97846	10.1497	7.69085	7.7094	10.7664	7.90806	10.3589	10.4791	8.38043	10.6472	9.39362	8.58619	9.49559	10.5616	10.0202	8.6772	9.56571	9.90243
ENSMUSG00000003809	ENSMUSG00000003809.14	Gcdh	271.496	259.337	290.995	356.771	280.044	267.603	282.454	265.667	263.305	289.998	291.658	220.52	85.5608	217.979	373.605	371.135	376.56	392.09	262.48	258.004	244.9	217.503
ENSMUSG00000003810	ENSMUSG00000003810.12	Mast2	6.85021	6.25996	7.96458	8.69757	9.01714	10.5913	6.91009	10.6764	8.25433	8.32951	6.85781	8.55502	16.667	7.81464	6.80547	12.6013	11.2189	8.28227	9.21248	7.6226	11.5734	8.58646
ENSMUSG00000003812	ENSMUSG00000003812.13	Dnase2a	18.464	19.6437	17.8552	17.6722	21.8544	16.7349	17.9245	20.3294	22.343	16.0821	18.5144	16.8568	26.7425	29.4439	19.3333	14.6462	17.4543	18.0112	21.2284	22.4738	24.0175	15.6924
ENSMUSG00000003813	ENSMUSG00000003813.15	Rad23a	43.886	42.4698	51.9376	48.4021	48.1497	47.7325	50.59	53.584	53.241	41.8297	59.0958	42.5442	39.9278	44.7215	56.9194	52.9195	44.8538	57.7221	38.431	53.8616	49.8239	38.0657
ENSMUSG00000003814	ENSMUSG00000003814.8	Calr	216.046	472.311	483.658	234.642	419.368	485.985	482.242	398.671	433.767	386.472	173.155	493.543	267.946	439.114	282.65	226.735	291.531	293.468	441.783	413.213	440.523	694.941
ENSMUSG00000003824	ENSMUSG00000003824.12	Syce2	3.13348	1.30783	0.675915	1.88631	1.7227	0.877832	2.08914	3.31857	2.97508	1.17214	3.69486	0.625834	2.30466	1.37314	1.5602	1.95624	1.25089	1.07246	1.53416	1.96204	1.88976	0.710681
ENSMUSG00000003847	ENSMUSG00000003847.16	Nfat5	3.46163	4.76257	3.90603	5.00992	5.73877	4.98192	5.36479	5.56777	2.39917	3.77759	2.15441	4.44305	6.8263	5.27539	4.54567	6.36461	7.44577	4.3456	4.57047	3.80628	4.76774	5.17845
ENSMUSG00000003848	ENSMUSG00000003848.14	Nob1	7.53223	7.50878	5.2877	7.52562	4.50783	3.64388	5.46942	6.76903	4.74358	4.6638	8.8164	6.11365	6.54216	6.63163	7.56926	5.97784	8.61822	7.06289	5.26025	4.57449	4.32133	4.0563
ENSMUSG00000003849	ENSMUSG00000003849.8	Nqo1	5.12345	3.41431	2.99779	5.24791	3.33744	2.11594	1.69597	5.30387	4.78834	5.36111	5.82126	1.68703	6.39165	2.25589	3.77828	4.6198	2.9595	3.981	1.96285	1.69821	2.00425	1.81455
ENSMUSG00000003863	ENSMUSG00000003863.18	Ppfia3	0	0	0.0432803	0	0	0.0562095	0	0.0243484	0.0551451	0	0.0565758	0	0.0559757	0.0284465	0.0549466	0	0	0.0269782	0.0514567	0	0	0
ENSMUSG00000003865	ENSMUSG00000003865.16	Gys1	2.37814	2.92813	1.88462	1.59138	1.53118	3.49659	1.74355	1.57954	2.27875	1.60493	1.86024	2.57073	3.0841	2.67961	3.75983	1.24897	2.37904	1.94193	3.13234	1.12224	2.07002	1.08738
ENSMUSG00000003868	ENSMUSG00000003868.14	Ruvbl2	152.951	98.2117	117.474	74.5043	131.271	154.19	142.156	131.238	201.162	117.21	123.067	207.366	102.635	95.2815	87.791	133.152	111.548	136.064	104.997	105.036	74.7337	161.135
ENSMUSG00000003873	ENSMUSG00000003873.11	Bax	187.029	211.873	204.551	156.804	135.426	154.127	162.581	139.566	233.271	177.749	118.882	152.227	254.524	144.242	154.071	163.278	145.216	149.064	97.8446	151.024	173.472	134.115
ENSMUSG00000003882	ENSMUSG00000003882.5	Il7r	0.298351	0.149928	0.254373	0.0814831	0.205387	0.185003	0.986566	0.755589	0.155571	0.388188	0.159607	0.220216	0.625077	0.214003	0.232517	0.220274	0.0956001	0.253696	0.302428	0.257674	0.221655	0.183059
ENSMUSG00000003923	ENSMUSG00000003923.14	Tfam	39.6926	35.274	35.9923	45.0077	36.3299	45.1875	46.8717	38.5801	48.1099	40.918	48.8633	39.397	22.7038	37.8584	35.6422	40.2911	37.3441	38.2245	40.8416	44.9785	43.9794	34.9433
ENSMUSG00000003929	ENSMUSG00000003929.11	Zfp81	0.41532	0.458361	0.51411	0.421223	0.764909	0.733799	0.916591	0.853359	0.317795	1.06202	0.246194	0.563799	1.41212	0.448309	0.613916	0.363	0.645649	0.558431	0.816996	0.683764	0.489208	0.425189
ENSMUSG00000003934	ENSMUSG00000003934.5	Efnb3	0.0492344	0.079035	0.0965473	0.0128862	0.0324811	0.0250778	0.0121575	0	0	0.0230214	0.0252412	0.0122916	0.0561903	0.0380741	0.0245144	0.0245897	0.0151188	0.0120363	0.068872	0	0.0247438	0
ENSMUSG00000003948	ENSMUSG00000003948.17	Mmd	87.1041	80.9172	72.7273	86.6235	59.4329	76.6427	74.3262	78.3068	92.8432	74.2157	93.7403	80.6339	32.134	82.2119	81.2976	73.4851	77.7051	77.4733	68.329	73.0032	78.4662	63.8886
ENSMUSG00000003949	ENSMUSG00000003949.16	Hlf	144.749	125.872	134.09	190.091	194.337	182.864	127.41	114.99	43.4643	86.1416	142.126	99.8233	28.824	111.953	179.166	166.102	181.783	154.414	148.251	166.549	132.919	115.275
ENSMUSG00000003955	ENSMUSG00000003955.8	Fam162a	147.22	142.291	120.179	131.605	81.1061	80.3099	131.296	101.584	153.585	120.287	157.255	120.928	75.3768	118.206	104.521	125.105	102.308	108.648	104.761	104.85	122.799	116.024
ENSMUSG00000003970	ENSMUSG00000003970.9	Rpl8	293.286	334.968	287.975	274.643	226.851	266.813	326.897	216.699	363.503	270.291	336.889	316.965	227.028	346.076	277.246	257.725	230.192	267.322	291.917	325.005	311.98	337.602
ENSMUSG00000003992	ENSMUSG00000003992.15	Ssbp2	5.96601	7.5802	8.86151	4.9835	6.58779	6.27161	4.45093	6.16157	6.72373	8.3689	6.57279	7.09865	6.40649	7.98391	9.10125	7.4809	7.01628	7.44769	7.99048	9.09928	10.0158	6.78152
ENSMUSG00000004018	ENSMUSG00000004018.9	Fancl	5.05027	6.6401	8.23715	8.22463	5.60586	7.63548	8.07625	6.75646	6.97013	12.7818	6.12353	3.84252	5.26567	8.01761	9.1004	5.32489	6.79408	10.8961	7.4384	5.22713	3.94819	8.12091
ENSMUSG00000004031	ENSMUSG00000004031.13	Brinp2	0.0269035	0.0345501	0.0211028	0.00938866	0.0236652	0.0182712	0.0177155	0.0316584	0.0179252	0.00838649	0	0	0.0272928	0.0277401	0.0178607	0.0179156	0.0110153	0.0263082	0.00836315	0.00774515	0	0
ENSMUSG00000004032	ENSMUSG00000004032.10	Gstm5	9.26306	10.1276	8.64046	9.17355	8.14809	5.10075	7.29476	9.27992	12.698	8.89671	10.653	9.43781	10.9845	11.5517	8.10248	7.68977	7.53402	8.07887	6.53723	5.94604	6.92013	9.21108
ENSMUSG00000004035	ENSMUSG00000004035.12	Gstm7	23.8827	26.8555	32.1705	40.5549	38.5882	42.7634	52.6287	40.0104	51.6709	54.9162	49.8466	45.4649	32.2327	42.1297	36.6157	30.3693	30.9467	37.8046	38.8237	36.5879	35.0582	43.7143
ENSMUSG00000004038	ENSMUSG00000004038.9	Gstm3	50.3615	8.95239	6.45492	23.7102	14.627	11.7781	14.5771	111.402	68.0387	77.5302	65.2364	11.7835	432.009	13.0082	4.77469	15.8287	10.6928	5.68622	12.78	7.66527	12.9542	8.94642
ENSMUSG00000004040	ENSMUSG00000004040.16	Stat3	20.6315	39.6799	52.0339	49.9688	55.6168	47.6331	29.6411	76.0865	44.7415	58.9132	31.3101	59.9364	59.4439	47.8052	53.4441	56.8625	63.0921	40.7041	57.798	59.637	48.9998	82.6896
ENSMUSG00000004043	ENSMUSG00000004043.14	Stat5a	6.24552	5.32738	3.41659	5.06682	3.67941	5.03591	4.47299	12.0207	7.88875	7.19845	6.2148	7.51423	6.01444	5.52487	3.41954	5.36378	4.8265	3.98893	5.51277	2.61739	3.81061	4.50678
ENSMUSG00000004044	ENSMUSG00000004044.9	Cavin1	3.09766	2.38972	1.6956	1.21322	2.83262	2.79239	2.09112	3.77627	2.67269	2.42794	2.20505	4.59559	9.11098	3.38931	1.78648	2.00345	2.02563	1.83055	2.10945	3.50295	1.7472	2.50472
ENSMUSG00000004054	ENSMUSG00000004054.8	Map3k11	10.2077	9.71426	9.44233	9.29237	9.5872	11.1859	9.99205	9.61906	10.6591	9.77421	9.98696	12.1228	8.88054	11.1542	10.6308	9.94246	8.9666	9.10699	10.5814	10.6249	10.0559	11.2836
ENSMUSG00000004056	ENSMUSG00000004056.15	Akt2	25.8211	27.9158	44.5605	46.3586	44.5343	46.4816	39.292	45.0868	46.6009	50.6586	39.7918	47.2157	31.6902	41.7478	43.3487	39.625	38.4383	38.4656	39.067	41.9262	36.732	44.2293
ENSMUSG00000004069	ENSMUSG00000004069.17	Dnaja3	37.0182	47.6621	45.8586	47.3807	40.8846	43.1929	37.8182	39.7316	49.7045	42.2489	45.1834	41.5327	28.1897	40.9846	54.4418	48.9326	46.5423	49.1453	34.7295	38.826	36.5385	40.595
ENSMUSG00000004070	ENSMUSG00000004070.15	Hmox2	32.4751	54.3381	49.6427	51.6805	43.5802	50.5622	49.9559	42.7736	51.4452	45.0298	49.0034	48.1746	35.9981	61.6902	47.5922	49.623	47.2274	52.9717	44.5275	56.638	50.7918	44.7789
ENSMUSG00000004071	ENSMUSG00000004071.13	Cdip1	44.6402	54.8011	53.1736	63.6801	36.5858	36.5533	37.728	31.2932	32.757	35.8651	52.8334	33.5207	20.9405	32.562	71.5025	73.3796	61.8459	58.2915	34.8298	45.4017	31.5097	30.6273
ENSMUSG00000004085	ENSMUSG00000004085.14	Map3k20	5.68366	3.9741	4.57148	5.05404	5.53487	5.07545	5.70559	4.27875	4.40202	6.78149	3.3528	4.2646	5.77638	5.23289	3.63632	4.33784	4.20652	4.12557	4.29998	5.55909	5.15302	3.81599
ENSMUSG00000004096	ENSMUSG00000004096.9	Cwc15	72.3476	81.8979	71.0543	67.081	53.5994	62.32	68.1192	54.7902	82.7471	61.276	70.6521	64.589	47.0204	72.3558	62.2429	61.1675	61.7903	63.9557	56.7126	66.1347	66.3462	75.5447
ENSMUSG00000004098	ENSMUSG00000004098.7	Col5a3	6.5082	9.19142	7.68411	5.77184	8.6987	7.58071	8.05829	7.18391	8.43167	8.49656	5.63386	11.2147	5.03801	6.3792	5.7609	6.43303	8.20666	5.31258	15.7758	7.5372	9.93988	6.57279
ENSMUSG00000004099	ENSMUSG00000004099.16	Dnmt1	2.07773	4.29301	2.28326	2.54136	3.42004	2.651	3.74887	4.50258	2.03541	3.63599	2.77374	3.60534	4.81559	3.3726	2.39682	3.59601	2.34995	2.71572	3.01197	2.95818	3.55652	3.13119
ENSMUSG00000004100	ENSMUSG00000004100.12	Ppan	5.69966	8.42959	4.63566	10.2224	4.47937	5.37797	4.36071	3.79332	6.28	4.74037	7.20937	6.81151	6.30349	4.52811	6.79241	6.06664	4.56209	8.10907	5.72925	5.79007	3.59235	6.64008
ENSMUSG00000004105	ENSMUSG00000004105.8	Angptl2	7.6324	6.87022	5.16956	3.30898	6.42539	3.3629	5.00654	9.5668	3.03013	4.33513	4.21301	5.7398	13.0453	4.87635	5.21078	5.98686	6.08221	5.74647	5.20733	6.87488	3.97703	4.14176
ENSMUSG00000004110	ENSMUSG00000004110.16	Cacna1e	0.305012	0.109677	0.172259	0.370418	0.225371	0.211289	0.216913	0.129211	0.0731604	0.125505	0.187646	0.36551	0.290861	0.402556	0.182243	0.292485	0.179832	0.0954444	0.227557	0.17913	0.208475	0.196771
ENSMUSG00000004113	ENSMUSG00000004113.18	Cacna1b	0	0	0	0.0145416	0	0	0	0	0	0	0	0	0.655222	0	0	0	0	0	0	0.263913	0	0
ENSMUSG00000004127	ENSMUSG00000004127.12	Trmt10a	0.77601	0.951949	1.35366	1.9765	0.794673	1.41587	1.18977	1.98306	2.2688	1.54889	0.961943	2.40579	1.55686	1.12259	1.44173	2.6031	1.26617	2.01603	0.950513	1.37043	1.2806	0.910651
ENSMUSG00000004151	ENSMUSG00000004151.17	Etv1	0.264876	0.17008	0.1936	0.384447	0.254175	0.459941	0.499465	0.515352	0.114312	0.225187	0.203693	0.757464	0.84277	0.223456	0.305733	0.28262	0.347533	0.270789	0.275086	0.311949	0.308595	0.145635
ENSMUSG00000004187	ENSMUSG00000004187.11	Kifc2	3.87975	4.1364	2.76571	2.54183	2.43615	2.26203	2.30169	2.49808	2.13385	6.08131	2.02658	4.45923	1.91844	1.98762	2.72149	3.57075	2.98221	3.75812	2.95824	3.70905	2.29323	0.983856
ENSMUSG00000004207	ENSMUSG00000004207.14	Psap	185.477	165.136	147.693	177.116	158.915	151.098	168.773	247.036	180.897	187.506	206.367	163.202	263.846	165.273	188.85	182.989	190.604	176.329	166.102	163.598	163.924	156.795
ENSMUSG00000004221	ENSMUSG00000004221.16	Ikbkg	16.6229	21.8052	21.6678	29.4798	18.9972	20.829	11.0579	27.7969	13.9253	17.9392	27.3439	13.5259	32.0668	19.5621	26.2661	25.3111	24.2787	24.7154	30.8983	27.1038	27.3262	28.3023
ENSMUSG00000004233	ENSMUSG00000004233.14	Wars2	0.546778	1.00312	2.38951	1.24482	0.832145	0.99908	1.84309	1.15662	1.76949	2.06968	1.68192	1.14405	2.04708	1.17231	1.94462	1.23972	1.03407	1.05239	1.11695	0.427256	0.706618	1.12856
ENSMUSG00000004263	ENSMUSG00000004263.15	Atn1	25.2168	14.4962	22.3271	11.7357	20.5123	21.7227	24.3276	21.9099	15.7782	15.88	12.577	24.6351	19.6676	21.8658	13.7343	15.5939	16.8687	12.1286	20.3968	28.0133	22.6919	21.7706
ENSMUSG00000004264	ENSMUSG00000004264.17	Phb2	541.354	542.858	511.247	627.47	451.146	464.699	552.087	414.95	536.297	465.453	644.089	491.136	276.356	509.375	578.974	519.014	521.212	586.989	435.445	565.813	508.189	490.619
ENSMUSG00000004266	ENSMUSG00000004266.15	Ptpn6	93.1477	122.181	96.3117	130.894	169.568	113.666	153.013	201.124	160.051	143.707	214.767	110.927	172.316	89.3675	151.291	94.7853	150.513	120.8	98.9448	126.265	152.957	109.961
ENSMUSG00000004267	ENSMUSG00000004267.16	Eno2	0.048323	0	0.0126347	0.134909	0.0991819	0.0656363	0.01591	0.469125	0.354163	0.331397	0.049548	0.160855	0.473883	0.0996515	0.0641616	0.0482692	0.257208	0.0472539	0.0600864	0.0139116	0.129524	0
ENSMUSG00000004268	ENSMUSG00000004268.11	Emg1	79.9084	76.1005	83.3377	75.9296	55.9864	72.2571	92.1314	41.9092	78.6656	73.4223	75.1829	86.0746	49.0843	91.0339	87.6215	79.919	61.5137	65.7512	73.8692	77.1988	80.8209	88.0905
ENSMUSG00000004270	ENSMUSG00000004270.13	Lpcat3	111.333	92.1486	95.9781	112.93	119.133	128.822	151.744	198.914	135.475	142.713	142.301	109.135	105.374	147.768	78.4745	93.3103	80.4451	97.0473	116.791	109.181	108.264	89.3196
ENSMUSG00000004285	ENSMUSG00000004285.12	Atp6v1f	101.68	109.5	77.1818	76.1073	66.421	67.6538	95.6145	75.9963	114.933	79.387	101.469	88.1453	65.374	83.8545	63.1447	68.8669	64.5214	73.5641	68.1441	78.1768	77.0298	89.6357
ENSMUSG00000004296	ENSMUSG00000004296.14	Il12b	0	0	0	0	0	0	0	0.039865	0	0.0844837	0.0231575	0	0.229119	0	0	0	0	0	0	0	0	0
ENSMUSG00000004317	ENSMUSG00000004317.14	Clcn5	0.475374	0.62334	1.02443	0.419101	1.56698	1.33046	1.27023	1.75325	0.490102	0.645779	0.841449	1.43915	2.4468	1.14542	1.45505	0.794739	1.15552	0.401245	1.2833	0.630968	1.08641	1.52329
ENSMUSG00000004319	ENSMUSG00000004319.15	Clcn3	11.1072	9.5571	10.3313	12.9733	11.1789	12.5102	9.90508	11.8283	10.6215	10.5874	13.8386	10.3821	11.546	10.9934	11.5725	10.6757	10.6767	10.8615	9.62354	10.9981	10.7598	9.58192
ENSMUSG00000004328	ENSMUSG00000004328.15	Hif3a	1.08014	0.0523451	0.639435	0.405392	0.197196	0.103807	0.0201299	0.0719461	0	0.628944	0.12538	0.0814079	0.134387	0.0840552	1.42064	0.142501	0.275363	0.179362	0.0190059	0.158413	0.0409698	0.0821731
ENSMUSG00000004341	ENSMUSG00000004341.8	Gpx6	1.61313	1.93798	1.38778	4.19485	1.69361	1.43128	3.13527	3.35254	7.48893	7.15352	4.6953	1.40305	0.158369	1.6633	1.29548	3.17069	1.66184	3.00224	0.922031	3.59535	0.732261	0.681895
ENSMUSG00000004347	ENSMUSG00000004347.16	Pde1c	0.193283	0.0391925	0.103733	0.138452	0.0536899	0.0829051	0.140671	0.0538683	0.0915021	0.0761068	0.0208613	0.111747	0.242521	0.073424	0.0607818	0.132099	0.0749721	0.0596864	0.0853819	0.10543	0.0511256	0.14356
ENSMUSG00000004356	ENSMUSG00000004356.8	Utp20	8.01989	6.38846	6.72844	6.81047	6.25514	5.61988	7.19702	5.43163	8.17459	4.45825	6.196	7.49934	6.03323	4.88266	6.33513	6.78462	8.3625	10.2591	7.58322	7.27071	8.8304	6.30016
ENSMUSG00000004359	ENSMUSG00000004359.16	Spic	2.06974	1.16097	1.25027	1.56911	1.17189	1.50259	1.1984	1.67969	3.44757	3.07022	1.95146	1.73429	1.11018	1.56992	1.91895	1.21194	1.28575	1.65173	1.44209	1.04788	1.76953	0.69544
ENSMUSG00000004360	ENSMUSG00000004360.9	9330159F19Rik	0.0664827	0.0597652	0.0521483	0.027841	0.0233922	0.0541813	0.0328333	0.0176024	0.0398665	0	0.034084	0.0796694	0.0236057	0.0479851	0.052964	0.0398452	0.0326646	0.0260047	0.0372	0.0574185	0.0400949	0.0335076
ENSMUSG00000004364	ENSMUSG00000004364.14	Cul3	86.3041	67.2669	72.8074	98.7907	80.1602	94.6078	87.8487	80.2071	82.9232	84.7101	82.5244	68.8488	71.1275	89.4495	92.6804	94.456	93.5438	89.6967	83.9641	91.9796	81.0482	73.6076
ENSMUSG00000004371	ENSMUSG00000004371.15	Il11	0.106216	0.218248	0.0333259	0.1112	0	0.064922	0.104912	0.187483	0.0212309	0.0198661	0.0871268	0.0424279	0.0538766	0.0438076	0.0634633	0.042439	0	0.0830928	0.0792433	0	0.0854099	0.06424
ENSMUSG00000004383	ENSMUSG00000004383.18	Large1	2.12376	2.10642	2.39467	1.84624	2.11833	1.66126	2.13515	2.37639	1.90459	1.5339	2.0415	1.24978	3.70304	2.07249	1.87885	1.54369	1.66533	1.65957	2.08666	1.60493	1.87738	2.22679
ENSMUSG00000004393	ENSMUSG00000004393.10	Ddx56	12.3189	12.2099	13.6523	13.566	12.6796	10.3624	11.2084	14.0752	12.2352	10.9467	12.4216	13.1442	12.2509	10.6202	15.7288	12.3563	12.3061	13.7209	11.7743	13.3103	11.7144	14.6332
ENSMUSG00000004394	ENSMUSG00000004394.12	Tmed4	28.3343	26.5961	42.0864	36.6216	39.4476	36.4742	36.3316	44.239	36.5559	31.2431	37.3194	31.7422	33.2782	30.9153	34.7826	33.5516	32.9366	34.4832	36.6331	39.0427	44.8432	46.4251
ENSMUSG00000004415	ENSMUSG00000004415.15	Col26a1	2.90456	0.124337	3.72124	2.12861	3.74726	3.05754	2.00824	2.64889	1.35468	3.53116	3.77238	3.77073	1.52241	2.89506	0	2.90133	1.18924	1.51483	4.42424	1.17066	2.23829	1.7567
ENSMUSG00000004446	ENSMUSG00000004446.12	Bid	7.84311	9.89693	8.03439	8.64011	7.65418	10.5736	9.07651	9.24653	10.0809	11.0932	8.86212	6.58537	6.73938	7.14151	7.20806	6.13887	7.95625	7.38341	8.42415	9.65516	9.35425	7.31594
ENSMUSG00000004451	ENSMUSG00000004451.14	Ralb	4.99188	4.22683	3.62872	4.07754	6.59458	5.19705	5.2557	7.61703	7.96776	7.50687	6.65582	5.31369	9.20076	5.33565	3.04088	4.62102	4.28986	4.4523	4.63824	3.94806	5.09108	5.36364
ENSMUSG00000004455	ENSMUSG00000004455.16	Ppp1cc	122.108	107.841	92.1377	109.764	85.688	74.4688	92.4401	63.7924	95.828	78.7852	92.096	91.8778	68.0068	88.4436	92.9804	89.4461	93.2803	99.7459	90.5394	97.2968	86.7666	106.95
ENSMUSG00000004460	ENSMUSG00000004460.17	Dnajb11	37.6836	99.1051	85.5574	46.9716	66.3542	91.4113	72.3632	59.2332	104.438	65.4516	44.9759	78.2659	44.0412	85.3235	49.6024	43.7817	47.395	52.792	73.3385	63.2738	69.442	108.939
ENSMUSG00000004462	ENSMUSG00000004462.7	Tbccd1	53.4321	102.233	63.2919	26.373	61.6288	70.571	72.0206	47.9384	53.2044	61.9314	53.0714	41.3701	45.3708	39.5701	82.8021	55.4367	53.6653	72.7458	85.6184	63.3992	54.0037	34.5181
ENSMUSG00000004473	ENSMUSG00000004473.10	Clec11a	0.621961	0.458849	0.425579	0.443335	0.512176	0.606636	0.496689	0.525557	0.674502	0.680645	0.569884	0.502169	1.25521	0.518499	0.513939	0.42299	0.422616	0.517617	0.382569	0.377157	0.385737	0.453533
ENSMUSG00000004500	ENSMUSG00000004500.9	Zfp324	0.899089	0.871635	1.00254	0.636749	1.81435	1.67917	0.888053	1.058	1.24214	2.47296	0.668815	1.84852	1.21166	1.127	1.22889	1.50562	1.6024	1.41361	2.27701	1.16476	1.32899	1.37721
ENSMUSG00000004508	ENSMUSG00000004508.6	Gab2	0.571521	0.336759	0.458843	0.478673	0.82211	0.623312	0.345345	1.15122	0.450232	0.886596	0.889355	0.778884	2.19298	0.84581	0.549047	0.550735	1.04888	0.578602	0.420118	0.702654	0.452811	0.698096
ENSMUSG00000004530	ENSMUSG00000004530.12	Coro1c	55.2323	75.1593	51.1552	54.4882	52.9754	65.2466	28.4312	100.491	71.0173	73.7032	79.1765	71.0667	162.653	49.3931	49.5014	60.5817	60.2753	77.0686	63.8899	48.8944	77.0824	69.3792
ENSMUSG00000004535	ENSMUSG00000004535.12	Tax1bp1	28.2539	33.6193	48.3561	46.0615	54.4584	53.3126	42.75	61.1443	31.718	45.9742	31.8316	35.5635	38.2634	39.782	53.2312	50.4285	63.3148	51.5138	48.1819	42.8807	43.384	40.418
ENSMUSG00000004552	ENSMUSG00000004552.16	Ctse	0.711879	0.148251	0.135825	0.261857	0.236938	1.5484	0.133027	1.2056	0.365347	0.431826	0.591831	0.115281	0.283017	0.198383	0.344873	0.672648	0.378122	0.319843	0.0179427	0.0997007	0.135373	0.116364
ENSMUSG00000004558	ENSMUSG00000004558.15	Ndrg2	755.493	957.951	1158.82	1654.56	1190.19	1277.66	1172.65	1031.45	851.042	1139.22	991.045	1125.59	511.12	1123.82	2061.48	1565.06	1672.93	1895.06	1272.11	1364.51	1167.83	999.524
ENSMUSG00000004561	ENSMUSG00000004561.14	Mettl17	33.8842	45.8052	38.119	53.6782	29.0213	79.7855	62.5328	44.5947	36.3895	49.4772	20.1145	34.5796	46.9635	52.5601	67.7813	31.0259	48.1919	53.4803	65.6937	51.8545	53.0297	41.9455
ENSMUSG00000004562	ENSMUSG00000004562.16	Arhgef40	22.8925	21.7075	24.847	13.3304	16.2735	13.9654	20.8149	20.9479	21.6377	16.7202	15.5576	31.589	31.6628	17.1086	12.017	14.3584	14.441	14.577	18.7838	16.4761	22.5644	21.7343
ENSMUSG00000004565	ENSMUSG00000004565.15	Pnpla6	19.5688	13.1937	22.0476	28.8217	25.3898	33.9801	21.0858	34.3449	20.5354	24.9965	29.4133	23.5835	33.8613	23.3416	27.1048	37.3615	39.3873	22.0063	20.4061	20.5499	19.7589	23.9397
ENSMUSG00000004567	ENSMUSG00000004567.16	Mcoln1	73.4306	63.2284	71.6673	65.03	53.7914	48.3777	56.9533	51.1547	58.7706	45.4238	46.8415	47.2434	47.0163	55.4202	67.1901	68.7193	59.5882	77.6329	69.9388	47.2524	57.0503	48.7796
ENSMUSG00000004568	ENSMUSG00000004568.12	Arhgef18	4.14679	4.32573	4.50241	4.61558	4.47957	4.9062	3.79408	5.3484	4.35524	4.31339	4.27428	5.53596	5.04078	4.42577	5.49146	4.73805	6.93436	4.5886	4.47101	4.61814	5.47706	6.644
ENSMUSG00000004591	ENSMUSG00000004591.16	Pkn2	8.9294	7.14076	10.669	9.6011	10.7417	17.0227	10.7172	11.672	8.1717	11.2394	10.591	8.88819	11.0271	11.0386	11.7568	9.87407	10.9088	12.5455	10.3349	11.1302	11.1682	11.4725
ENSMUSG00000004609	ENSMUSG00000004609.11	Cd33	2.02127	0.288419	1.60308	1.5048	2.68672	3.15728	0.266195	0.971227	0.381575	0.966125	0.667809	0.336415	2.65429	2.98725	0.402566	1.07681	0.634481	0.549043	0.900604	0.174569	0.316038	2.10538
ENSMUSG00000004610	ENSMUSG00000004610.4	Etfb	1293.79	1524.21	1017.86	1157.18	769.179	857.517	1179.52	795.728	1309.47	1025.5	1204.69	1141.48	408.451	976.934	1094.03	1010.05	979.874	1087.41	972.322	1045.73	1121.2	1267.35
ENSMUSG00000004612	ENSMUSG00000004612.9	Nkg7	1.13176	2.24622	0.807036	0.969439	0.452515	0.314437	0.609746	0.635626	1.64524	2.79031	1.05495	1.84942	2.45284	2.12173	0.717202	0.513862	0.758264	0.905498	1.5352	0.444298	1.44783	1.34825
ENSMUSG00000004626	ENSMUSG00000004626.14	Stxbp2	224.204	186.477	214.616	191.141	204.277	142.047	169.433	223.769	187.982	205.449	162.773	186.329	279.477	186.958	184.058	225.207	187.599	148.86	196.925	172.41	207.208	250.016
ENSMUSG00000004630	ENSMUSG00000004630.18	Pcp2	0	0.034662	0	0.113029	0.0237418	0	0	0.0238207	0	0	0.0276748	0	0.0273812	0	0	0.053921	0	0	0	0	0.108518	0.0272068
ENSMUSG00000004631	ENSMUSG00000004631.15	Sgce	2.16248	2.29112	1.92946	1.30178	5.32613	2.09279	3.3908	3.50689	2.97169	2.78066	2.68847	4.18403	11.4076	4.04138	1.66892	1.18804	2.42378	1.16305	3.6048	2.89485	4.04834	3.97814
ENSMUSG00000004633	ENSMUSG00000004633.17	Chn2	42.5733	45.2305	52.9345	66.1193	44.4611	39.6244	44.9016	34.9956	42.8577	41.5808	50.9455	23.3676	20.7581	37.9805	54.44	62.7076	47.7772	51.1068	39.4464	43.2382	36.7137	41.0093
ENSMUSG00000004637	ENSMUSG00000004637.15	Wwox	3.74551	4.35539	2.67484	4.91623	3.26189	2.56271	3.80997	2.92737	3.14738	3.11933	4.45187	2.64244	2.20232	3.20871	5.5484	3.46213	3.50198	4.62841	3.02376	2.8486	3.18414	2.0662
ENSMUSG00000004642	ENSMUSG00000004642.13	Slbp	7.69947	9.9706	11.5481	7.58861	11.4201	9.09062	11.1052	10.1217	8.46773	8.85734	8.91864	11.099	10.6705	11.7589	9.94504	7.85178	11.8711	13.5146	12.528	11.0736	11.1067	10.0668
ENSMUSG00000004651	ENSMUSG00000004651.6	Tyr	0.0810417	0.0400291	0.034229	0.0848448	0.0438689	0.0190519	0.0492596	0.0770256	0.0373822	0.0116597	0.057528	0.0809301	0.0379452	0.038567	0.0434555	0.0435892	0.030629	0.0487684	0.0813909	0.0376882	0.0438623	0.0188517
ENSMUSG00000004654	ENSMUSG00000004654.6	Ghrhr	0	0	0.0212187	0.0283207	0.0475903	0.0275574	0	0.0716227	0.162213	0.101191	0	0	0.0137214	0.0557849	0	0.0810633	0.099682	0.0793583	0.0504545	0	0.0543808	0.0272679
ENSMUSG00000004655	ENSMUSG00000004655.5	Aqp1	24.6173	11.2726	23.3835	24.1985	30.8849	38.3052	20.1151	24.6747	25.6199	28.5886	38.8196	14.5134	30.7586	26.6981	35.3274	33.2213	29.734	36.6807	28.2542	20.6576	30.0102	18.1554
ENSMUSG00000004661	ENSMUSG00000004661.15	Arid3b	2.67077	6.89701	2.80082	1.55001	2.40037	0.680185	5.21862	2.4852	4.00383	1.466	0.863213	2.60911	2.03207	4.16066	2.11034	1.85585	1.85421	4.22978	3.51945	1.80519	2.30517	3.68709
ENSMUSG00000004665	ENSMUSG00000004665.10	Cnn2	1.38835	1.741	1.69116	1.2996	2.68672	2.81201	2.03276	3.14252	2.72612	3.42153	3.1318	1.95732	7.07535	2.82936	1.46388	1.95784	2.96927	2.37985	2.16297	1.65047	1.8716	2.25562
ENSMUSG00000004667	ENSMUSG00000004667.18	Polr2e	26.0132	25.1478	22.28	22.659	19.7997	19.7385	22.6807	21.1025	30.6127	21.3198	26.5035	21.49	22.793	24.9943	20.075	19.8896	18.9384	20.6404	21.9909	24.2112	21.6304	26.6371
ENSMUSG00000004668	ENSMUSG00000004668.14	Abca13	0	0	0.00686271	0	0.00513067	0.00594188	0	0	0	0	0.0029903	0	0.010355	0	0	0	0.00358221	0	0	0	0	0
ENSMUSG00000004677	ENSMUSG00000004677.17	Myo9b	16.2099	17.0629	17.0676	13.0853	15.0749	28.9962	15.1291	23.8693	18.2649	19.9557	9.17196	13.8101	32.5694	13.5372	13.2833	10.1417	16.5135	11.6402	19.8348	17.4166	14.956	18.2631
ENSMUSG00000004698	ENSMUSG00000004698.10	Hdac9	0.185673	0.13247	0.121367	0.205186	0.40831	0.451852	0.132451	0.2458	0.144329	0.376213	0.391336	0.133913	0.497062	0.308442	0.174625	0.329717	0.380107	0.282435	0.336688	0.195994	0.0829459	0.18716
ENSMUSG00000004707	ENSMUSG00000004707.14	Ly9	0.534174	0.457333	0.177758	0.508402	0.711935	0.428739	0.431687	1.18574	0.695642	1.07478	0.995846	0.371791	2.79984	0.701	0.62866	0.582086	0.636249	0.791449	0.784974	0.657067	0.488111	0.65267
ENSMUSG00000004709	ENSMUSG00000004709.14	Cd244a	0.407732	0.149606	0.0913773	0.0304904	0.153709	0.267018	0.0287662	0.46266	0.349282	0.381301	0.14931	0.261753	0.842039	0.0600588	0.0580041	0.0581825	0.0715459	0.0569588	0.10864	0.150918	0.0585471	0.117428
ENSMUSG00000004730	ENSMUSG00000004730.15	Adgre1	4.12725	1.20729	7.15818	11.1384	18.9793	9.31991	1.54004	21.9159	7.88305	18.8053	11.7317	1.83181	25.7267	6.69074	10.138	15.5973	19.1798	10.3589	23.2434	2.37636	8.11259	6.24046
ENSMUSG00000004748	ENSMUSG00000004748.5	Mtfp1	15.4866	17.0108	14.4478	16.1099	12.9849	15.5414	18.0629	9.71285	16.0704	10.9699	13.548	16.1234	6.36786	15.0848	14.7328	15.6668	16.1487	15.8528	14.8726	13.0906	13.7447	12.1896
ENSMUSG00000004768	ENSMUSG00000004768.14	Rab23	2.4368	2.50352	4.68931	4.16689	1.74337	2.26726	2.84013	5.43388	4.33499	5.11979	2.98163	2.57945	2.46383	1.10554	2.13543	2.62881	3.97091	1.98574	3.86324	2.53951	1.9758	2.42357
ENSMUSG00000004771	ENSMUSG00000004771.12	Rab11a	138.845	139.485	149.897	137.198	128.029	131.131	143.086	141.372	135.894	132.659	131.845	130.321	121.01	143.445	140.853	141.15	122.826	139.786	129.101	129.603	119.76	141.75
ENSMUSG00000004788	ENSMUSG00000004788.11	Eif2b2	31.9604	33.9717	34.7714	23.3465	32.9578	31.8226	36.116	28.3662	38.4385	36.9808	28.3271	34.0802	30.3164	35.2815	38.2102	33.7284	43.804	34.873	28.9634	37.8175	33.3045	35.6746
ENSMUSG00000004789	ENSMUSG00000004789.10	Dlst	113.178	110.828	137.881	152.018	123.471	109.972	104.302	142.854	111.173	117.139	139.628	96.0751	77.2743	97.2522	146.735	130.339	134.41	142.27	100.07	107.041	110.354	99.6641
ENSMUSG00000004791	ENSMUSG00000004791.7	Pgf	0.164526	0	0.0645261	0	0	0.167604	0	0.145203	0	0.307721	0	0	0.834535	0.169642	0.163839	0.0821712	0.101044	0.160886	0.153432	0	0.165372	0.0829218
ENSMUSG00000004798	ENSMUSG00000004798.14	Ulk2	12.6783	16.8885	20.0315	21.7483	19.7069	22.8949	18.1229	17.194	19.7383	18.4474	19.015	17.0331	11.987	22.1827	24.5135	20.5301	21.7827	24.734	19.1672	18.4105	15.8621	17.9791
ENSMUSG00000004814	ENSMUSG00000004814.10	Ccl24	1.55944	1.15944	1.67387	3.35118	2.2381	2.8428	0.810685	0.941676	5.57793	2.14915	4.4603	1.14748	1.0408	1.52331	3.59626	3.44335	1.61304	2.72884	1.22467	1.06329	1.40247	1.82013
ENSMUSG00000004815	ENSMUSG00000004815.12	Dgkq	12.7469	10.0513	11.0684	6.88503	12.5695	11.3477	8.3241	13.0125	13.5996	10.159	7.9419	14.1401	7.56937	10.1797	8.94213	8.79121	9.15492	9.57491	14.6737	5.86209	9.49916	8.00401
ENSMUSG00000004837	ENSMUSG00000004837.2	Grap	2.0702	0.984666	1.34318	1.23084	1.7086	1.61424	1.61563	5.95487	1.73693	2.43792	2.38473	1.55689	1.77606	1.84469	1.57798	1.68495	6.74952	1.37459	1.59692	1.54514	1.23309	2.24135
ENSMUSG00000004842	ENSMUSG00000004842.18	Pou1f1	0.170186	0.0437114	0.0533968	0.0356344	0.119761	0.104022	0.0336193	0.0300397	0.102052	0.190984	0	0.475864	0.120854	0	0	0.169996	0	0.0998523	0.0952264	0.0881896	0.0342123	0.0343098
ENSMUSG00000004843	ENSMUSG00000004843.7	Chmp2b	15.3986	13.4778	14.9004	14.9217	17.1128	14.4962	14.5985	22.6704	22.4433	18.3862	18.209	14.3706	22.5837	15.0741	13.0296	14.0997	13.482	12.7948	13.3773	14.2293	14.7408	14.5518
ENSMUSG00000004846	ENSMUSG00000004846.10	Plod3	14.6461	16.0653	17.5252	15.2257	18.2267	18.4863	16.1444	18.9915	18.1877	16.4649	16.6274	16.451	23.5928	16.9064	13.7903	15.3754	15.9665	13.8439	19.3957	18.8961	18.3178	15.7754
ENSMUSG00000004849	ENSMUSG00000004849.14	Ap1s1	28.7183	36.6478	32.0636	29.971	24.1043	24.1255	29.7998	31.0313	34.4602	32.1601	39.3548	26.051	30.3306	22.3606	31.4447	32.4024	25.4114	31.4991	27.4589	22.3735	28.1821	29.0398
ENSMUSG00000004864	ENSMUSG00000004864.13	Mapk13	0.282799	0.217906	0.0443649	0.236856	0.0746278	1.09474	0.0558655	0.34942	0	0.105787	0.0869903	0.141205	1.11888	0.0583186	0.394265	0.16949	0.0694729	0.138271	0.158238	0.0488484	0.0852761	0.0855192
ENSMUSG00000004865	ENSMUSG00000004865.16	Srpk1	10.8044	10.0339	11.8021	12.8232	11.9309	19.4913	8.29034	14.0301	10.8239	9.66992	11.3691	10.0298	16.6504	9.62484	10.5153	13.6385	16.2167	9.48106	9.83539	12.6719	7.98298	9.55229
ENSMUSG00000004872	ENSMUSG00000004872.15	Pax3	0	0.0792782	0.00968444	0.0387776	0.0108604	0	0.0365847	0.0217929	0.0246786	0.0230922	0	0	0	0.0127304	0	0.0246654	0	0.0241466	0.023028	0.0319894	0.03723	0.0124454
ENSMUSG00000004880	ENSMUSG00000004880.11	Lbr	2.13942	1.3188	10.2299	1.98896	3.47776	2.82457	2.2484	3.53463	1.8987	2.54493	1.96551	1.93137	4.41022	2.02947	4.56776	5.28275	4.47789	2.94566	1.72382	2.57204	2.71814	1.89777
ENSMUSG00000004891	ENSMUSG00000004891.16	Nes	0.46701	0.236742	0.327758	0.47606	0.432419	0.363071	0.2185	0.612821	0.251794	0.287327	0.371738	0.270002	0.872733	0.405502	0.636397	0.448076	0.362295	0.552821	0.275066	0.329039	0.216177	0.334481
ENSMUSG00000004895	ENSMUSG00000004895.9	Prcc	10.0532	10.529	9.09526	9.72793	10.1481	12.3094	11.6651	8.97587	12.3885	11.2635	11.0086	12.6905	9.14912	12.1773	10.4	9.34002	8.58396	9.16267	11.5417	11.1946	10.517	12.2588
ENSMUSG00000004896	ENSMUSG00000004896.16	Rrnad1	5.7	5.12147	7.67814	6.89529	3.18906	2.40063	5.29183	3.99957	3.14023	4.91611	3.63474	6.77828	5.04691	5.3996	3.97133	5.3315	3.95837	4.68758	4.2638	2.81803	4.4134	4.10114
ENSMUSG00000004897	ENSMUSG00000004897.16	Hdgf	102.71	119.035	126.795	139.316	116.628	128.592	134.279	111.726	127.277	118.869	116.58	103.566	101.647	121.448	132.878	117.805	129.803	118.998	128.814	135.661	122.711	129.347
ENSMUSG00000004929	ENSMUSG00000004929.12	Thop1	1.67164	2.74631	4.77235	4.03623	2.90112	1.71826	3.94186	4.931	4.34976	4.07015	2.43977	3.30859	4.44583	1.86338	3.83921	4.48282	3.81061	3.79947	3.87625	3.71987	1.87702	4.61485
ENSMUSG00000004931	ENSMUSG00000004931.11	Apba3	79.6474	77.4022	66.6783	68.797	61.5749	56.7796	76.3894	68.5468	111.656	72.0169	81.6664	90.4062	53.9922	57.1299	65.4387	58.9689	62.8918	59.2605	72.4316	72.9896	70.2779	74.8831
ENSMUSG00000004933	ENSMUSG00000004933.17	Matk	0.252541	0.147418	0.10805	0.288428	0.100974	0.163715	0.0226765	0.425502	0.206505	0.407931	0.729749	0.0917068	1.16453	0.118361	0.182899	0.137596	0.281999	0.112252	0.0642309	0.0991408	0.138459	0.300849
ENSMUSG00000004934	ENSMUSG00000004934.14	Pias4	23.4599	29.5347	25.8638	38.0015	46.3093	54.1957	40.1403	19.7265	30.6463	37.6592	55.8748	42.889	33.3098	46.2837	48.2873	51.0191	31.085	17.2508	47.7183	37.8105	47.254	38.8233
ENSMUSG00000004936	ENSMUSG00000004936.8	Map2k1	18.6525	20.8658	21.4449	23.7463	23.4771	22.2898	22.3821	24.7023	23.0368	22.4474	23.9233	20.8334	21.6915	20.7068	21.6164	28.0665	28.1797	24.9976	24.8295	23.4437	21.209	19.3041
ENSMUSG00000004937	ENSMUSG00000004937.6	Sgta	36.6277	32.9957	36.1849	36.3567	34.8744	32.3471	32.8872	38.4636	39.1765	36.7418	38.1753	32.3122	28.1066	34.1007	34.4483	37.4133	38.3982	39.1411	35.3467	36.8676	34.3663	33.2696
ENSMUSG00000004939	ENSMUSG00000004939.7	Nmrk2	0.0675017	0.0577916	0.0352984	0.117782	0.0593767	0.0458431	0.0222244	0	0	0.042084	0	0.0224696	0.0570655	0.0232003	0.0224066	0.044951	0	0.110014	0	0	0.0452327	0.0226808
ENSMUSG00000004945	ENSMUSG00000004945.15	Tmem242	47.3406	55.2148	38.9192	40.7873	28.2167	32.2037	46.964	34.6575	52.7426	40.1107	55.9147	41.4371	21.0999	40.0105	34.8806	38.2954	34.2539	38.1477	41.5431	35.39	36.2472	41.0964
ENSMUSG00000004947	ENSMUSG00000004947.15	Dtx2	1.73438	1.37793	2.06371	1.53879	1.48683	1.97646	1.42274	1.63447	1.99779	1.59446	1.5975	1.79071	2.25155	0.939625	1.69787	1.938	1.51653	1.4373	1.63115	1.43445	1.90582	2.01496
ENSMUSG00000004951	ENSMUSG00000004951.10	Hspb1	43.3471	38.1517	24.6453	14.4527	25.0635	43.4269	32.7794	45.274	138.686	48.0249	33.3486	46.0446	62.9928	31.2581	19.191	27.4685	23.1966	22.463	14.2644	24.3222	31.6924	27.9421
ENSMUSG00000004952	ENSMUSG00000004952.13	Rasa4	1.99135	1.07132	0.949861	0.788843	1.18355	1.91896	1.03661	2.77872	1.39852	2.21458	3.11793	0.429969	3.6991	2.46948	1.2327	3.1181	0.958566	1.73678	2.3339	0.604271	0.865555	0.678142
ENSMUSG00000004961	ENSMUSG00000004961.7	Syt5	0	0	0	0.630636	0.0756947	0.0292209	0.0283321	0.0253154	0.0286676	0.0804743	0	0	0.349192	0.0591524	0	0.0286522	0.0352331	0	0.0267501	0.0743202	0.0576636	0
ENSMUSG00000004980	ENSMUSG00000004980.16	Hnrnpa2b1	259.305	352.555	360.021	255.389	230.647	241.157	271.852	237.449	227.743	256.25	222.846	309.699	224.592	299.872	253.65	249.798	249.811	272.393	291.006	277.512	306.825	327.199
ENSMUSG00000004994	ENSMUSG00000004994.12	Ccdc130	9.35732	7.51057	5.33281	7.5004	11.3176	6.92589	6.93185	11.5488	6.57555	4.92229	4.64735	11.3885	11.1243	6.55784	4.95031	3.50508	7.81212	5.57596	6.34027	5.30351	13.153	3.5371
ENSMUSG00000004996	ENSMUSG00000004996.9	Mri1	18.9165	20.8996	20.102	17.2574	15.0162	15.9377	19.0572	16.3988	15.5101	13.9247	14.9664	16.4192	15.1055	17.2992	17.7933	18.6022	15.3529	16.2832	16.1156	15.7579	16.1049	18.2648
ENSMUSG00000005034	ENSMUSG00000005034.15	Prkacb	9.3879	9.85797	15.6826	17.7356	14.1642	19.208	12.5146	13.9387	7.08975	13.4083	14.5564	10.3794	11.578	9.88908	18.548	16.9217	18.955	16.3846	12.038	15.4005	13.702	12.3803
ENSMUSG00000005043	ENSMUSG00000005043.13	Sgsh	3.42081	3.85555	3.22669	3.30935	4.51994	2.48496	3.07944	2.52225	3.64964	3.56351	2.13116	2.70982	5.6887	4.16715	5.66317	4.62809	6.66618	2.48415	4.59006	5.21075	4.16382	7.24562
ENSMUSG00000005045	ENSMUSG00000005045.16	Chd5	0.00602292	0	0	0	0.00529796	0.0184068	0.00594899	0.0106311	0	0	0	0	0.0244403	0.0372613	0	0.0060162	0	0.00588967	0.0112336	0.00520175	0	0
ENSMUSG00000005054	ENSMUSG00000005054.7	Cstb	72.2268	77.1653	64.976	54.683	51.0598	42.5049	58.1403	78.1497	85.0314	65.4459	76.2544	49.2055	159.377	54.5924	59.5312	61.4466	54.8842	59.4559	50.4225	51.9828	52.398	64.8873
ENSMUSG00000005057	ENSMUSG00000005057.13	Sh2b2	0.290768	2.50186	1.40266	0.304413	1.80317	1.67358	1.80935	0.320774	2.84788	0.543839	1.34163	1.91643	2.83915	1.9038	0.289554	1.78623	2.26792	0.270119	0.338953	1.45652	0.336104	4.92403
ENSMUSG00000005069	ENSMUSG00000005069.12	Pex5	37.3637	37.051	44.4572	38.8247	46.7664	47.9275	44.026	57.5576	44.6403	43.5869	43.1253	45.8533	26.8867	39.9657	50.2681	44.3108	43.5579	38.3451	47.4971	42.5513	44.5351	42.6508
ENSMUSG00000005078	ENSMUSG00000005078.16	Jkamp	15.6253	13.9133	17.9217	14.0002	17.1414	15.8812	15.5748	17.1668	17.1171	20.3972	21.5574	15.9609	12.3511	17.0329	20.0109	23.5368	18.2704	13.5314	16.8059	16.3051	17.6464	13.2996
ENSMUSG00000005087	ENSMUSG00000005087.17	Cd44	1.2576	0.737737	1.06561	1.45478	1.7686	3.96203	0.682425	3.61062	1.59825	2.85308	2.62673	0.976789	9.45041	1.41678	1.34512	1.40353	2.31709	2.00409	2.41077	1.22023	1.47475	1.86239
ENSMUSG00000005089	ENSMUSG00000005089.15	Slc1a2	47.6679	90.9225	77.4194	96.0739	75.1915	92.0651	72.7277	49.9076	41.923	54.61	60.654	52.8172	6.47567	50.6336	115.344	107.665	82.1494	108.292	75.0686	111.806	75.7752	56.5338
ENSMUSG00000005102	ENSMUSG00000005102.13	Eif2ak4	5.44444	2.74617	2.84704	2.82788	4.82624	2.69433	3.52949	3.30268	2.98076	3.23646	2.56764	3.27341	3.73211	3.91657	3.32027	4.11743	2.88581	2.55882	2.71579	2.95251	5.30277	3.26163
ENSMUSG00000005103	ENSMUSG00000005103.12	Wdr1	20.6727	20.321	38.3765	33.1857	28.0848	27.0654	31.0065	34.7778	29.8943	40.9565	30.7484	24.8495	49.4781	19.3419	26.4827	29.7508	23.8877	23.0355	28.1566	21.0503	25.2427	29.7138
ENSMUSG00000005107	ENSMUSG00000005107.13	Slc2a9	19.9574	18.1269	18.8317	22.2478	16.7878	19.8388	19.5124	11.7149	12.6121	15.9537	14.2333	14.6402	8.99307	16.305	19.1759	23.032	19.8254	19.7444	19.004	20.2908	18.9483	13.2702
ENSMUSG00000005124	ENSMUSG00000005124.10	Ccn4	1.03472	0.174271	0.306022	0.248621	0.417785	0.62208	0.318334	0.778464	0.491631	0.444165	1.04356	0.355724	3.33837	0.262352	0.253376	0.220268	0.58339	0.530795	0.332197	0.835046	0.460347	0.701038
ENSMUSG00000005125	ENSMUSG00000005125.13	Ndrg1	6.74918	3.53959	6.65213	4.21735	6.62062	12.995	2.68748	6.98567	3.77876	5.18812	7.02897	7.09276	23.3367	5.10088	9.74719	8.43589	12.9777	6.9454	6.68955	6.62247	8.59531	4.59486
ENSMUSG00000005131	ENSMUSG00000005131.4	4930550C14Rik	0.134417	0.460325	0.0702903	0.0938167	0.236476	0	0.0442557	0	0	0.502815	0.0459415	0.134232	0.227271	0.184796	0.133856	0	0.220141	0.0438144	0.208923	0.232181	0.315254	0.135494
ENSMUSG00000005142	ENSMUSG00000005142.10	Man2b1	22.3248	23.9813	24.8951	29.6934	36.3328	35.2515	31.0666	26.1295	18.0208	22.0889	25.1495	22.1719	28.4212	21.8203	46.0881	37.9782	39.974	43.7616	31.0819	32.5462	29.349	29.9775
ENSMUSG00000005148	ENSMUSG00000005148.8	Klf5	0.10863	0.0620024	0.0284027	0.113728	0.127406	1.54927	0.0238437	0.0852195	0.012063	0	0.0990077	0.0482135	1.61018	0.0995627	0.108176	0.108509	0.0741285	0.0236059	0.0562808	0.0729706	0.0121321	0.0851667
ENSMUSG00000005150	ENSMUSG00000005150.16	Wdr83	46.1449	53.2937	39.7572	33.2756	26.1935	26.2472	29.2036	27.958	46.7514	30.3161	45.3658	38.1727	25.9238	31.5748	29.9688	33.0143	28.5347	34.2819	21.6645	27.8154	33.0089	37.68
ENSMUSG00000005161	ENSMUSG00000005161.15	Prdx2	213.754	215.375	154.56	175.578	140.274	150.843	188.238	162.555	198.162	184.2	197.145	164.786	123.617	157.917	158.419	169.751	157.761	155.414	173.562	183.68	172.363	198.468
ENSMUSG00000005198	ENSMUSG00000005198.15	Polr2a	10.1197	8.72974	8.19886	8.60433	7.63478	9.09621	8.11144	8.70523	5.17526	6.60243	6.74028	9.17892	10.9545	9.18701	10.4152	9.76315	11.5338	7.46723	8.30917	8.00473	9.69566	7.42635
ENSMUSG00000005204	ENSMUSG00000005204.12	Senp3	294.441	241.613	248.089	337.224	208.532	248.03	164.255	210.767	318.429	333.366	246.361	336.497	233.85	237.232	192.284	265.603	314.087	296.47	304.464	218.328	253.216	288.579
ENSMUSG00000005220	ENSMUSG00000005220.10	Corin	0.0740366	0	0.00645261	0.00861233	0.0434167	0.0335208	0.0162506	0.0798618	0.0246646	0.238484	0.168696	0	0.0709355	0.0424105	0	0.123257	0.0202089	0.128709	0.0230149	0.0142094	0.00826861	0.00829218
ENSMUSG00000005225	ENSMUSG00000005225.15	Plekha8	8.50331	7.86348	8.96155	8.64828	8.59643	8.23453	8.03016	10.3632	10.4761	6.45071	11.0063	5.27579	5.31218	7.67057	7.05495	8.0463	7.2918	6.53532	7.19877	7.57775	6.85829	7.23537
ENSMUSG00000005233	ENSMUSG00000005233.16	Spc25	11.4729	8.20401	12.2034	10.4188	9.97722	9.07554	9.82967	11.0076	8.81681	10.404	9.4466	8.72298	8.08992	7.88642	5.66919	5.94708	7.90018	5.18455	5.8765	9.83358	7.60056	6.26424
ENSMUSG00000005237	ENSMUSG00000005237.14	Dnah2	0.00813365	0.00348181	0.00637995	0.0113538	0.038158	0.00552389	0.00267794	0.0167496	0.00270965	0.0304256	0.0138997	0.00812245	0.0770128	0.0223642	0.0188992	0.0460393	0.432928	0.196191	0.0480398	0.0210741	0.016351	0.0464599
ENSMUSG00000005251	ENSMUSG00000005251.15	Ripk4	1.76137	1.49874	1.85626	1.61776	1.58738	1.56315	1.44089	1.57358	0.96117	1.8594	1.60658	1.04673	2.08284	1.10305	2.09835	1.97528	1.89804	1.74353	1.41082	1.22258	1.48803	1.37245
ENSMUSG00000005262	ENSMUSG00000005262.13	Ufd1	30.205	40.7257	60.1534	25.9418	39.0851	39.0616	27.2737	51.2933	42.5397	27.1758	35.0507	50.7541	32.844	34.5634	51.5724	43.2396	55.2444	37.6137	45.4855	52.9027	53.0853	47.3417
ENSMUSG00000005267	ENSMUSG00000005267.13	Zfp287	0.825045	0.938453	0.499235	0.616974	0.331766	0.288165	0.582084	0.332868	0.565417	0.595205	0.217533	0.800369	0.8609	0.607644	0.211268	0.376743	0.347455	0.437973	0.329749	0.447894	0.544962	0.380185
ENSMUSG00000005268	ENSMUSG00000005268.20	Prlr	20.357	23.0358	28.0465	59.5073	20.6325	14.5092	21.0725	13.8218	12.8766	23.9416	11.9275	10.9738	5.31405	22.5016	25.3874	30.8824	24.097	25.8739	14.6607	22.0798	14.7952	11.6897
ENSMUSG00000005299	ENSMUSG00000005299.6	Letm1	14.101	22.1122	23.7721	24.3296	22.6593	24.763	20.9197	26.9061	23.4955	22.9429	25.3629	20.4649	15.6865	20.353	30.023	27.9345	28.9733	28.3484	18.0514	20.0123	19.2638	16.6983
ENSMUSG00000005312	ENSMUSG00000005312.15	Ubqln1	28.7818	30.2789	41.5866	41.2151	46.3912	45.5478	42.3364	46.4448	45.4193	37.7393	40.5344	35.9246	40.387	40.0305	44.0453	39.9815	38.9148	41.3446	37.41	49.5842	44.2158	38.1769
ENSMUSG00000005320	ENSMUSG00000005320.9	Fgfr4	6.58851	9.69702	12.8521	8.57691	8.54126	8.83593	10.1758	8.44986	6.92995	9.01135	6.376	14.1446	13.7119	11.0933	8.99371	9.16926	12.8211	8.10772	13.1055	11.8706	12.6743	14.6631
ENSMUSG00000005338	ENSMUSG00000005338.13	Cadm3	3.36835	3.4864	1.66939	2.40358	2.60913	1.84372	2.63181	3.83057	2.69647	2.16269	2.90389	3.04575	2.39707	2.85105	3.25415	3.78308	3.31402	3.49048	1.46903	2.41702	1.41491	1.13178
ENSMUSG00000005339	ENSMUSG00000005339.10	Fcer1a	0.0965599	0.310012	0	0	0	0	0	0	0.048252	0	0	0	0.0244894	0	0.0480783	0	0	0.0472118	0	0.0416975	0	0
ENSMUSG00000005354	ENSMUSG00000005354.16	Txn2	1672.54	1669.21	1280.96	1287.08	845.852	914.74	1198.88	754.937	1335.12	989.13	1181.47	1089.55	546.902	1186.52	1052.36	1037.26	955.211	1079.78	966.399	1092.17	1042.22	1284.27
ENSMUSG00000005355	ENSMUSG00000005355.9	Casp14	0	0	0	0	0	0.299815	0	0	0	0	0	0	0	0	0	0	0	0	0	0	0	0
ENSMUSG00000005357	ENSMUSG00000005357.9	Slc1a6	0	0	0.223223	0	0.0250327	0	0.0562177	0	0	0.0266134	0	0	0.02887	0.0586863	0	0	0	0	0.0530787	0.0245782	0.0858137	0
ENSMUSG00000005360	ENSMUSG00000005360.14	Slc1a3	1.93759	1.64122	0.582061	0.25896	0.362632	0.671947	1.2623	0.472988	0.453216	1.04093	0.549515	1.72908	0.857351	1.06268	0.451585	0.65887	0.101275	0.564386	0.422902	0.640884	0.3315	0.332445
ENSMUSG00000005362	ENSMUSG00000005362.14	Crbn	9.92445	10.2707	13.4728	15.3575	14.9994	15.1336	12.5245	11.4652	11.1818	13.6407	11.9181	9.31076	10.3624	14.463	17.2695	15.8118	16.0586	15.3779	15.419	14.9775	14.0782	11.2362
ENSMUSG00000005364	ENSMUSG00000005364.11	Il5ra	0.141153	0.083664	0.0766515	0.0341024	0.0477549	0.0442443	0.0428985	0.0191654	0.119368	0.101541	0.0222663	0.0759007	0.0660903	0.10076	0.0540628	0.151841	0.0533475	0.0106177	0.101258	0.0468877	0.0654826	0.0328346
ENSMUSG00000005370	ENSMUSG00000005370.4	Msh6	1.76289	2.85972	4.52035	2.1802	4.42537	8.28622	2.91226	5.84125	1.70005	2.52594	3.28746	2.35757	3.6291	1.78582	2.07378	4.07792	2.81118	2.97395	2.93232	3.06288	4.25891	3.17991
ENSMUSG00000005371	ENSMUSG00000005371.15	Fbxo11	10.6153	9.12733	12.7698	9.63487	10.0857	9.77743	9.70503	7.90771	5.05416	6.09266	9.18715	11.7685	10.3222	10.0686	12.3555	12.4694	9.94242	14.6574	10.6927	9.32543	13.5702	9.96558
ENSMUSG00000005373	ENSMUSG00000005373.13	Mlxipl	140.01	123.624	100.683	110.896	127.559	136.291	135.428	134.617	142.574	163.857	109.403	233.401	64.2847	171.957	102.25	111.481	106.066	124.366	119.631	100.178	117.463	87.3158
ENSMUSG00000005374	ENSMUSG00000005374.13	Tbl2	4.01374	4.79951	5.01967	5.19902	6.65593	5.89335	4.01504	5.44004	4.14444	8.0912	5.93176	5.56242	5.90519	4.04354	6.55626	5.63547	7.52094	5.58703	4.45926	6.13713	4.34314	7.49315
ENSMUSG00000005378	ENSMUSG00000005378.17	Bud23	86.0441	67.1469	87.6905	89.4245	52.622	56.6233	81.576	69.98	88.662	58.2941	74.5407	101.606	72.1572	90.9864	87.4047	97.3975	66.9234	83.5263	62.3783	86.1107	65.3386	70.5895
ENSMUSG00000005397	ENSMUSG00000005397.8	Nid1	3.92623	2.95706	3.99048	2.86394	6.07633	3.94957	3.27543	11.7241	4.23865	2.66866	3.33966	3.66533	39.2216	3.96715	2.79273	3.28295	5.07645	3.5988	3.18431	5.04814	4.21348	3.06497
ENSMUSG00000005410	ENSMUSG00000005410.6	Mcm5	2.24337	5.22963	2.44825	2.01677	1.24406	0.894266	0.602129	3.16354	2.14459	2.21197	2.47526	0.657474	4.51457	0.578284	0.971305	1.29094	2.15652	1.50223	1.06879	0.652857	1.4706	0.958612
ENSMUSG00000005413	ENSMUSG00000005413.8	Hmox1	8.97364	6.39451	6.09459	10.1681	9.96315	8.72348	7.05296	17.4814	19.4681	21.0822	15.7653	8.03237	21.94	9.30911	12.7776	10.8493	11.7953	12.5473	9.82287	7.72654	7.83733	12.5755
ENSMUSG00000005417	ENSMUSG00000005417.17	Mprip	50.3113	38.1549	45.9176	48.3977	43.0583	43.3907	42.1931	51.7188	51.8742	51.2299	48.3041	63.2775	53.6675	52.9284	47.2981	46.7483	40.483	44.1468	43.7603	36.6396	45.9531	35.5141
ENSMUSG00000005442	ENSMUSG00000005442.13	Cic	34.3937	25.8943	36.6227	40.0136	60.7724	40.2491	56.0955	39.4986	39.1861	59.2625	34.1635	65.1722	84.1103	54.7908	31.9382	51.3183	26.5623	31.1524	19.4854	63.7161	64.8632	67.1283
ENSMUSG00000005447	ENSMUSG00000005447.12	Pafah1b3	3.9317	3.83365	4.11198	2.28678	4.16296	4.4503	5.24984	3.98401	4.14772	3.74492	3.13551	3.92629	7.64483	8.33316	1.95764	1.89093	3.0407	1.77996	5.432	4.27601	5.85471	5.06408
ENSMUSG00000005465	ENSMUSG00000005465.9	Il27ra	0.740685	0.334208	0.471069	0.461075	0.475442	0.489434	0.711821	0.653696	0.580201	0.879879	0.882617	0.539756	1.41142	0.309616	0.498373	0.659875	0.46719	0.645996	0.914768	0.449519	0.523159	0.423756
ENSMUSG00000005469	ENSMUSG00000005469.10	Prkaca	30.5013	32.6269	31.2757	27.3629	27.7389	27.6599	33.1713	31.6677	32.5313	26.658	32.4254	30.4237	22.7914	33.7277	26.5062	26.3208	28.8647	27.2306	31.0865	30.4973	31.7506	33.1342
ENSMUSG00000005470	ENSMUSG00000005470.8	Asf1b	0.21119	0.271215	1.47249	1.1055	0.227051	0.286855	0.162242	0.641998	0.49249	0.438887	0.336845	0.210899	1.80919	0.169367	0.233675	0.140636	0.288229	0.344195	0.2626	0.202662	0.235862	0.189228
ENSMUSG00000005481	ENSMUSG00000005481.18	Ddx39	5.18083	8.44715	9.70129	5.23784	4.66892	4.32052	4.89147	6.11891	6.57381	6.50748	4.63512	7.53229	6.95622	6.38938	5.84202	5.12431	5.30305	5.76157	5.23413	4.93508	6.04987	7.39829
ENSMUSG00000005483	ENSMUSG00000005483.10	Dnajb1	6.11312	7.074	6.5481	10.0335	4.75284	5.3302	5.5836	5.62722	5.62344	5.02836	7.5891	5.44828	4.64786	6.6421	9.08555	6.78916	6.49148	7.44341	4.64657	6.67621	5.84064	5.1682
ENSMUSG00000005493	ENSMUSG00000005493.15	Msh4	1.47676	0.926693	0.868764	0.667616	0.531411	0.54705	0.96137	0.162915	0.620549	0.533578	0.585029	0.620054	0.519238	0.519095	0.518048	0.77108	0.721443	0.607172	0.86074	0.956562	0.691574	0.304483
ENSMUSG00000005501	ENSMUSG00000005501.14	Usp40	8.0337	9.48735	6.56828	7.8856	6.97698	7.24004	7.49005	6.67003	7.37483	5.87519	7.64462	10.578	5.89903	7.74883	7.35675	6.7255	6.25488	7.40705	7.61887	7.76806	6.69929	5.93857
ENSMUSG00000005505	ENSMUSG00000005505.12	Kbtbd4	7.9523	8.66213	9.30508	8.5453	10.6427	7.03164	9.38415	8.24598	7.92146	6.8232	6.6469	9.35664	8.66646	8.71376	10.6895	11.9283	10.7028	9.72687	9.2273	8.74944	8.07235	10.8996
ENSMUSG00000005506	ENSMUSG00000005506.16	Celf1	10.1992	16.5011	18.5874	24.4902	29.2103	25.7467	16.7478	20.5533	12.8256	15.6172	18.8551	15.5335	22.2042	16.3854	28.66	22.4548	22.2432	18.2561	17.3655	22.6369	20.0366	25.8797
ENSMUSG00000005510	ENSMUSG00000005510.9	Ndufs3	443.974	457.936	332.031	378.803	266.136	295.436	409.798	253.152	398.946	316.326	390.358	354.856	145.566	327.027	341.644	345.724	328.625	364.332	311.461	324.635	321.29	370.557
ENSMUSG00000005514	ENSMUSG00000005514.14	Por	197.568	233.558	256.089	425.072	238.813	227.96	228.834	259.978	120.723	246.516	307.612	156.348	160.624	204.475	610.034	483.175	507.695	562.384	215.249	276.125	146.521	111.81
ENSMUSG00000005533	ENSMUSG00000005533.10	Igf1r	0.490979	0.261912	0.367344	0.284688	0.325572	0.346269	0.223824	0.329987	0.279318	0.204852	0.251713	0.403557	1.55364	0.253124	0.218137	0.298032	0.310815	0.365627	0.299379	0.270733	0.432766	0.776631
ENSMUSG00000005534	ENSMUSG00000005534.10	Insr	17.0869	16.6231	19.3918	25.1898	23.1025	29.3708	23.9647	19.7061	9.53576	14.1339	17.3878	18.894	17.9455	21.3812	25.4172	25.9881	22.1448	25.4251	25.3189	26.0624	28.3711	25.3214
ENSMUSG00000005540	ENSMUSG00000005540.10	Fcer2a	0.308042	0.139622	0.0426397	0.0569114	0.127513	0.203051	0.304261	0.255872	0.217315	0.321964	0.185795	0.271428	0.248162	0.186836	0.234578	0.1086	0.0667714	0.283508	0.168983	0.203445	0.236774	0.109592
ENSMUSG00000005547	ENSMUSG00000005547.14	Cyp2a5	3146.45	2272.62	1689.6	4512.63	1207.98	1225.71	2744.42	729.482	891.044	1355.67	2223.54	1077.69	1133.48	1204.46	4085.43	4517.06	3221.72	5118.7	2026.95	1945.48	1278.26	710.74
ENSMUSG00000005553	ENSMUSG00000005553.14	Atp4a	1.06971	1.92325	1.4432	0.223982	0.225829	1.22049	1.39468	1.62382	1.83883	1.52056	1.09683	1.96556	1.77971	2.60302	1.10785	1.23948	1.05115	0.96236	2.11488	1.58905	2.5375	2.97605
ENSMUSG00000005566	ENSMUSG00000005566.14	Trim28	102.9	104.792	87.8599	99.4265	64.9168	84.7953	101.767	74.6189	85.1547	85.9326	65.2542	89.0793	87.9	92.3815	91.5707	90.9358	78.8148	98.4446	90.2777	96.0598	84.5884	92.8896
ENSMUSG00000005575	ENSMUSG00000005575.16	Ube2m	84.8518	90.1161	85.4876	72.9728	69.1633	71.9033	74.1243	78.9806	96.8922	66.2268	78.3928	77.7568	69.966	76.1682	68.3581	63.6412	63.4002	61.6136	65.4949	66.3859	76.4939	77.1855
ENSMUSG00000005580	ENSMUSG00000005580.11	Adcy9	3.24052	3.82906	4.87402	4.72165	4.81935	4.52632	4.68562	3.27271	1.93651	2.94454	2.87736	3.51963	2.7028	3.37574	6.48723	6.79917	6.12442	6.5745	4.95362	5.21511	4.85221	5.00074
ENSMUSG00000005583	ENSMUSG00000005583.16	Mef2c	4.09512	0.681225	2.72951	1.7549	2.46368	2.2696	2.72451	2.9213	2.24783	1.64695	1.21834	3.22073	4.5526	1.72837	3.27509	2.18304	1.668	0.809203	4.01687	2.84043	1.06637	1.17635
ENSMUSG00000005609	ENSMUSG00000005609.16	Ctr9	7.42033	14.5199	7.60729	10.9251	8.16265	12.337	7.7925	9.59415	7.88477	9.08533	6.2688	14.4857	9.37992	8.11741	14.9622	12.4315	9.95802	10.8105	12.2155	6.07592	10.8089	8.37464
ENSMUSG00000005610	ENSMUSG00000005610.17	Eif4g2	429.268	361.33	524.902	627.651	526.98	581.068	451.709	541.261	494.258	488.324	575.5	427.016	533.667	513.529	599.942	606.77	530.102	580.666	454.002	505.369	493.961	444.353
ENSMUSG00000005611	ENSMUSG00000005611.15	Mrvi1	1.06023	0.537908	0.913773	0.315182	1.38166	0.786719	0.323216	0.993476	1.32125	0.75893	1.24816	1.33327	3.3728	0.863767	0.495316	0.536063	0.884275	1.16477	0.512683	1.16439	0.868339	0.435407
ENSMUSG00000005615	ENSMUSG00000005615.15	Pcyt1a	22.1628	21.0818	21.1519	25.597	23.0397	19.2693	19.0106	22.5085	15.9646	19.462	23.0123	14.1776	15.9809	18.3114	26.8365	24.1507	27.463	24.1332	19.8915	23.9136	18.8503	17.1816
ENSMUSG00000005621	ENSMUSG00000005621.11	Zfp592	12.0489	11.8715	12.8487	14.1259	10.73	17.4985	9.72076	12.6405	10.0847	14.2322	15.8258	9.08221	13.6543	17.2835	17.9317	13.2622	14.229	10.1756	13.9604	13.6312	13.5955	14.2867
ENSMUSG00000005625	ENSMUSG00000005625.15	Psmd4	131.531	160.049	141.01	135.85	139.368	162.756	163.925	197.56	211.955	164.64	165.087	176.076	115.88	171.397	119.787	118.476	100.459	156.232	136.199	168.027	150.446	186.207
ENSMUSG00000005628	ENSMUSG00000005628.12	Tmod4	1.64152	0.52702	2.57518	0.859276	0	5.0167	0.810685	6.51929	1.64057	0.383777	2.10391	0.819629	1.45712	0.423141	0.408665	0.819844	5.04073	0	1.14813	4.962	0.412491	1.65467
ENSMUSG00000005640	ENSMUSG00000005640.11	Insrr	0.0148829	0.0286695	0.011674	0.00779067	0.0196373	0	0.0147002	0.013135	0.0223114	0.00695907	0	0.0222936	0.0226475	0.0153457	0.0148208	0.00743316	0.00914042	0.0363841	0.0138794	0	0.00747975	0
ENSMUSG00000005656	ENSMUSG00000005656.9	Snx6	26.9678	37.1926	36.6963	43.3321	43.5243	31.1752	45.5142	48.429	50.3888	54.0577	46.5265	31.4972	49.4825	40.0171	40.5163	33.965	46.3748	29.5816	45.8158	29.0631	32.41	50.8219
ENSMUSG00000005667	ENSMUSG00000005667.8	Mthfd2	2.45842	2.28623	4.05621	5.05884	2.90821	2.41806	2.76318	3.81567	8.38769	5.31162	2.43382	4.99474	9.15902	3.23415	1.85722	5.41944	1.77017	0.663182	2.29266	1.61074	1.95982	1.7945
ENSMUSG00000005672	ENSMUSG00000005672.12	Kit	2.76438	2.41708	1.8108	2.27834	4.96676	9.46691	2.43998	1.50536	2.16026	1.21009	6.51322	1.02787	4.00521	1.77389	7.57029	2.70255	3.17878	2.18558	3.78471	1.25724	6.45878	1.02271
ENSMUSG00000005674	ENSMUSG00000005674.9	Tomm40l	4.68793	8.54051	7.91017	5.16473	8.29527	13.3274	8.85696	9.04446	12.7209	13.9168	10.396	18.0182	13.8388	14.1077	5.75401	6.47955	5.55736	5.4904	20.2325	11.5343	7.64338	14.3962
ENSMUSG00000005677	ENSMUSG00000005677.14	Nr1i3	238.775	133.139	140.198	169.378	107.365	114.944	111.149	57.755	70.5769	75.7681	106.399	56.267	5.76933	64.9133	136.426	200.065	140.393	142.971	106.591	150.376	86.0005	46.1978
ENSMUSG00000005681	ENSMUSG00000005681.12	Apoa2	31993.2	24181.4	16013.4	21487.1	14494.1	14393.1	22703.5	14865.9	22025.1	17403.2	22603.4	16901.1	4231.05	15356.1	16660.3	18322.9	15510.7	15889.1	13711.9	16574.4	16946.1	19353.8
ENSMUSG00000005682	ENSMUSG00000005682.9	Pan2	6.0189	4.77481	5.42738	4.94857	5.39709	5.61348	5.0228	5.17958	3.86586	6.12768	3.53877	6.72656	5.14613	5.67314	4.38325	4.23851	4.64883	5.41292	5.94736	5.62307	6.14204	5.43687
ENSMUSG00000005683	ENSMUSG00000005683.8	Cs	45.651	40.9379	30.9724	38.8815	44.0009	45.2684	53.3786	58.0889	56.424	41.7203	47.0711	45.7229	38.1415	50.868	37.9508	39.5093	40.9119	39.3775	43.7178	40.627	42.4553	37.7489
ENSMUSG00000005686	ENSMUSG00000005686.17	Ampd3	5.7931	0.299986	0.696265	0.684753	1.56162	4.09297	0.415305	1.40188	0.840446	3.53889	0.958056	1.21301	6.63525	1.3488	1.11656	1.21333	1.31985	1.73603	1.43776	1.17012	1.31485	1.97789
ENSMUSG00000005687	ENSMUSG00000005687.14	Bcas2	18.8766	20.9659	25.6401	26.2864	18.2393	19.7124	24.008	18.718	24.8022	22.2196	23.1664	19.4329	18.8171	21.3424	22.8259	21.6584	19.9635	25.4079	23.789	22.1884	25.5303	18.4034
ENSMUSG00000005696	ENSMUSG00000005696.11	Sh2d1a	0.0371155	0.428982	0.0582261	0.116572	0.032648	0.15124	0.1833	0.262052	0	0.138838	0	0	0.0188264	0.0765395	0.073921	0	0	0	0.138452	0.0641104	0.0373065	0
ENSMUSG00000005698	ENSMUSG00000005698.15	Ctcf	7.82343	7.24159	12.1876	15.938	13.4272	15.7171	8.69839	7.84451	6.09956	9.34646	11.1577	10.4987	11.4825	11.4595	17.7162	13.4746	15.2781	13.071	10.3263	12.3462	8.46753	11.0516
ENSMUSG00000005699	ENSMUSG00000005699.16	Pard6a	5.11888	2.60062	2.95624	2.29676	2.07819	2.52137	2.77805	3.87231	4.4975	3.2089	4.49884	4.49392	3.82339	2.03002	3.02489	5.50649	4.35293	2.69534	2.1508	3.74082	2.4878	4.02584
ENSMUSG00000005705	ENSMUSG00000005705.10	Agrp	0	0.0956243	0	0	0.196494	0	0	0	0	0	0	0.0743581	0.226615	0.230329	0	0	0	0	0	0	0.0748437	0
ENSMUSG00000005718	ENSMUSG00000005718.8	Tfap4	1.73518	1.99624	2.02741	2.98983	3.60911	2.44893	3.46347	1.64306	2.33029	3.53275	2.52048	1.85914	1.69611	3.28009	1.51194	1.60686	2.35335	1.71446	1.97216	2.74744	3.14302	2.96979
ENSMUSG00000005732	ENSMUSG00000005732.14	Ranbp1	22.9679	29.6215	24.5705	27.8829	22.0088	23.1986	23.0722	21.6937	32.4783	21.7989	27.208	24.4491	26.6467	27.0078	22.9207	18.7444	19.9883	23.2722	17.9557	23.2551	20.6301	25.3193
ENSMUSG00000005763	ENSMUSG00000005763.15	Cd247	0.25567	0.328338	0.501362	0.267668	0.168672	0.130227	0.568197	0.282054	0.191641	0.298871	0.196614	0.127659	0.551162	0.197716	0.127301	0.51077	0.706595	0.250014	0.238431	0.441624	0.128493	0.902013
ENSMUSG00000005774	ENSMUSG00000005774.12	Rfx5	3.23792	2.85308	2.12267	1.76916	3.26397	3.52723	3.6067	2.24231	2.2794	4.05578	3.3927	3.55208	5.49661	2.09577	3.45975	1.95947	2.42404	3.01606	2.71102	4.25592	2.63692	2.33473
ENSMUSG00000005779	ENSMUSG00000005779.12	Psmb4	937.143	1019.54	748.54	693.464	498.205	536.815	797.525	666.924	939.307	681.358	797.972	850.502	501.304	830.373	639.235	619.556	522.321	686.277	697.985	608.459	674.56	1016.54
ENSMUSG00000005800	ENSMUSG00000005800.3	Mmp8	0.0497887	0.0213133	0	0.0347501	0	0.0676271	0.0163925	0.146471	0.0497598	0.0620816	0.0680678	0.0662935	0.218874	0.0684494	0.0661076	0.0994664	0.142697	0	0.0619088	0.0143335	0.0166816	0.234208
ENSMUSG00000005802	ENSMUSG00000005802.12	Slc30a4	2.33638	2.34159	2.59397	2.87426	3.00041	2.73323	2.15021	3.15111	2.57061	2.1979	2.75815	2.20855	3.86828	2.8308	2.49922	2.64541	2.72504	2.84739	2.52798	2.80222	2.59927	2.38305
ENSMUSG00000005803	ENSMUSG00000005803.14	Sqor	171.402	183.718	206.335	265.102	191.827	186.975	190.46	150.201	142.975	194.745	160.749	146.982	112.895	127.23	262.859	229.231	237.15	241.622	193.014	186.614	176.982	166.29
ENSMUSG00000005804	ENSMUSG00000005804.14	Bloc1s6	5.43935	4.36585	5.95796	9.92489	10.4237	8.80643	6.25522	10.6297	6.13514	6.19493	8.16667	6.09144	6.27681	8.43278	5.66812	7.72303	6.39487	5.73693	6.10523	7.56673	6.36554	5.89414
ENSMUSG00000005813	ENSMUSG00000005813.12	Metap1	11.1723	13.3121	15.4595	15.6298	15.7103	17.5329	12.7643	15.3632	13.7214	14.5685	12.4035	12.3944	11.7132	14.8662	17.2957	15.6199	15.8251	14.522	14.2895	16.6481	13.7012	14.573
ENSMUSG00000005823	ENSMUSG00000005823.9	Gpr108	7.57337	8.83956	11.6907	7.44055	7.41657	9.88138	10.3362	6.37113	6.80462	6.92543	7.40195	8.43845	7.85329	9.38605	13.1887	11.2729	9.30245	11.9478	9.72429	9.74678	8.94356	9.42032
ENSMUSG00000005824	ENSMUSG00000005824.7	Tnfsf14	0.0904531	0.319446	0.0354752	0.189396	0.0397828	0.115182	0.0670071	0.259447	0.0904007	0.253769	0.0927461	0.0677464	0.172054	0.209848	0.0450376	0.203293	0.138881	0.110565	0.0632656	0.0585906	0.113648	0.136766
ENSMUSG00000005836	ENSMUSG00000005836.10	Gata6	2.94705	1.9854	4.40537	3.51527	1.838	1.45188	1.96842	1.88674	1.48474	1.86369	5.05277	4.33005	6.38987	2.0424	2.63405	4.18642	7.21011	2.11414	2.04999	1.65858	1.80889	3.74984
ENSMUSG00000005846	ENSMUSG00000005846.12	Rsl1d1	9.45422	12.6062	17.8046	18.3468	20.0039	18.4596	17.3513	20.0704	17.6206	23.4973	15.8945	16.7347	20.3594	17.74	21.2892	17.2921	24.847	24.4661	17.1569	21.1303	16.6086	14.4452
ENSMUSG00000005871	ENSMUSG00000005871.14	Apc	6.02386	3.40282	4.95469	6.18187	7.33276	7.61259	4.0385	4.77775	2.24648	3.42457	3.47496	3.8353	7.67153	7.19864	7.99003	6.22036	4.53458	5.88574	5.13644	7.701	4.798	4.57159
ENSMUSG00000005873	ENSMUSG00000005873.5	Reep5	6.33521	7.01365	5.90101	3.90231	5.93296	4.9794	4.774	9.35076	8.20097	5.15843	7.60177	6.8037	10.1944	7.58807	4.09253	4.02328	5.36662	4.21904	7.23226	5.44788	5.64044	7.47322
ENSMUSG00000005881	ENSMUSG00000005881.13	Ergic3	251.441	260.723	206.14	221.185	172.753	197.724	237.133	169.865	221.421	178.475	193.465	241.1	142.771	217.561	216.449	192.39	191.389	182.392	207.116	227.206	208.958	249.774
ENSMUSG00000005882	ENSMUSG00000005882.18	Uqcc1	228.718	199.962	190.078	164.657	259.427	209.005	205.232	240.657	200.078	175.47	225.125	234.153	125.041	192.118	253.562	270.287	383.476	335.743	195.725	228.951	244.099	182.013
ENSMUSG00000005883	ENSMUSG00000005883.15	Spo11	0.0107161	0	0.13449	0.258038	0.0188526	0.03275	0.0105846	0.0662032	0.503367	0.0400859	0.252719	0.0321042	0.0108712	0.0883951	0.0106714	0.0642252	0.197441	0.0733534	0.00999359	0	0	0
ENSMUSG00000005886	ENSMUSG00000005886.14	Ncoa2	12.8776	8.05617	13.3526	21.5311	17.1193	20.5725	18.6083	14.8022	7.91466	15.8537	17.0428	11.3062	16.2408	17.5212	26.0774	19.6006	18.0122	17.3628	18.6177	19.8251	14.7598	13.8205
ENSMUSG00000005893	ENSMUSG00000005893.14	Nr2c2	3.27891	3.23912	5.42878	4.28306	7.52564	4.63525	3.88639	3.45478	2.67706	3.09466	2.82928	3.67236	6.7167	4.2391	5.33486	3.5272	4.52321	4.25707	4.07867	4.79238	4.06141	5.81711
ENSMUSG00000005897	ENSMUSG00000005897.14	Nr2c1	2.56101	2.76962	3.3345	3.32165	3.2104	3.51731	3.35912	3.87992	3.04657	3.704	3.29571	3.14768	3.06615	3.97702	3.25243	3.40743	3.27308	3.32562	3.72271	3.43866	3.41836	3.05185
ENSMUSG00000005899	ENSMUSG00000005899.14	Smpd4	2.03382	2.02996	9.98511	3.62967	5.8027	6.81678	5.35	7.07752	2.22221	3.30136	2.19342	2.77818	6.53185	3.96595	8.91981	5.48413	5.53995	8.92393	8.16655	8.78263	2.37264	2.5706
ENSMUSG00000005907	ENSMUSG00000005907.14	Pex1	31.4264	29.5328	24.3332	22.1342	26.4276	27.5489	26.8442	27.4677	25.2074	23.1456	35.0236	24.8843	12.7593	22.2862	22.8334	32.7387	31.6846	24.4003	28.9301	21.6959	23.7589	17.2666
ENSMUSG00000005936	ENSMUSG00000005936.19	Kctd20	8.25024	11.6853	16.4355	12.5196	14.4227	13.3503	11.5762	16.1398	10.5673	12.0327	14.1702	14.1875	14.6469	13.3437	16.5799	12.2872	14.3959	12.2181	13.1658	12.0386	13.5767	14.8463
ENSMUSG00000005947	ENSMUSG00000005947.11	Itgae	0.0401706	0.0515882	0.0315094	0.0420558	0.061837	0.102306	0.0595163	0.0797689	0.0702579	0.0845249	0.175053	0.0501442	0.33111	0.134615	0.0300021	0.0100315	0.074013	0.0294614	0.103021	0.00867344	0.0201887	0.0809848
ENSMUSG00000005949	ENSMUSG00000005949.9	Ctns	7.63321	8.19643	7.20753	6.71548	8.53409	8.00474	7.68207	8.77473	8.25383	8.05318	7.64584	8.98389	7.46712	8.54851	6.85077	7.16017	7.36681	6.71163	8.62897	7.99132	7.6886	8.59957
ENSMUSG00000005950	ENSMUSG00000005950.14	P2rx5	0.0336565	0.0432225	0.0659995	0.105708	0.0740134	0.0342862	0	0.0594075	0.100911	0.125899	0.0172548	0.151246	0.0768231	0.0173516	0.234611	0.0168095	0.0206703	0.0493678	0.109855	0	0	0.118741
ENSMUSG00000005951	ENSMUSG00000005951.13	Shpk	22.622	21.3494	18.9179	25.2793	21.4508	20.4576	23.0971	15.9921	18.1943	18.5821	21.1118	17.4611	6.9149	16.0645	22.3167	21.2576	20.9745	21.8593	21.531	21.9145	18.7241	17.1985
ENSMUSG00000005952	ENSMUSG00000005952.15	Trpv1	0	0.083967	0	0.0684517	0.0191711	0.0444045	0.0645808	0.0192348	0.0217818	0.264961	0.0223469	0.0435289	0.0331648	0.0224722	0.0868137	0	0.160622	0	0.0203249	0	0.0438132	0
ENSMUSG00000005958	ENSMUSG00000005958.15	Ephb3	0.332254	0.262578	0.280664	0.133787	0.651967	0.312434	0.429152	0.789472	0.204345	0.239012	0.183441	0.280751	2.08719	0.184469	0.127256	0.178706	0.941793	0.124963	0.119173	0.198661	0.179826	0.489491
ENSMUSG00000005968	ENSMUSG00000005968.14	Tuft1	1.17738	2.66665	2.60266	3.49619	2.44793	4.18703	1.26865	4.89323	2.97383	1.20115	1.60232	3.5914	8.07861	3.00187	6.50183	3.12192	6.78393	5.61012	3.09434	3.01359	3.95913	1.40259
ENSMUSG00000005973	ENSMUSG00000005973.6	Rcn1	2.8206	1.96818	2.40428	2.25313	3.05475	2.97303	2.48	3.41024	4.69284	3.11041	3.82827	2.23058	7.70764	2.68977	2.85752	3.15945	3.06404	3.22055	2.00702	2.16849	2.5729	2.20224
ENSMUSG00000005980	ENSMUSG00000005980.15	Dnase1	2.76869	2.0097	2.07731	1.13424	1.16477	0.245261	1.189	2.44353	2.16555	0.900597	2.46859	1.20212	0.793782	1.61358	1.79813	2.40488	5.7666	4.12002	0.898091	0.623794	1.69396	2.18416
ENSMUSG00000005981	ENSMUSG00000005981.11	Trap1	176.785	151.302	131.905	137.267	128.891	114.386	166.461	138.543	153.109	138.398	150.284	154.448	87.3407	128.063	133.766	156.236	135.723	133.105	126.711	120.579	134.364	149.382
ENSMUSG00000005982	ENSMUSG00000005982.13	Naa60	163.001	162.042	204.879	233.702	183.353	242.019	171.346	148.865	169.449	176.157	227.599	161.687	79.6364	155.302	282.866	253.22	245.982	241.973	170.783	214.276	152.435	138.627
ENSMUSG00000005983	ENSMUSG00000005983.15	1700037C18Rik	0.520463	0.948685	0.776984	0.158193	0.753182	1.0433	0.348244	0.414886	0.503382	0.40822	0.550871	0.117362	1.05599	0.121179	0.284223	0.553423	0.082489	0.295518	0.172228	0.638004	0.135004	0.287701
ENSMUSG00000005986	ENSMUSG00000005986.15	Ankrd13d	1.20378	0.206123	0.188847	0.924199	0.564739	2.37085	0.0792669	1.91233	1.4437	2.10139	0.822864	0.160283	2.68665	0.661981	0.479501	0.0801625	0.295723	1.64801	1.2723	1.10897	0.16133	0.323579
ENSMUSG00000006005	ENSMUSG00000006005.18	Tpr	349.096	351.258	215.62	249.661	211.777	259.852	368.14	209.791	333.665	207.479	212.955	290.183	323.696	254.37	263.422	209.285	230.402	249.138	203.207	280.576	281.97	259.273
ENSMUSG00000006010	ENSMUSG00000006010.14	Odr4	15.8035	15.3426	22.655	19.0028	18.7871	18.512	17.3693	23.0855	17.4073	15.9551	18.7401	14.819	16.6489	18.5858	21.6443	22.0668	21.9861	19.9835	22.0288	21.2879	18.6447	18.3598
ENSMUSG00000006014	ENSMUSG00000006014.16	Prg4	21.1148	48.1629	30.017	24.3032	28.3918	25.3616	24.3567	34.8041	26.5762	38.9591	16.4478	39.5757	20.3487	47.513	30.2733	25.6039	32.6286	27.5665	73.7088	43.159	28.1535	63.7537
ENSMUSG00000006019	ENSMUSG00000006019.15	Dhx34	4.88801	5.65784	4.46472	3.55188	2.92773	2.81733	4.00217	3.27803	3.90493	5.5335	5.09436	3.388	3.64567	2.88475	3.68272	3.0516	3.634	3.45912	4.88832	4.20769	4.97781	4.92717
ENSMUSG00000006021	ENSMUSG00000006021.5	Kptn	9.58317	9.15464	8.96757	7.18143	7.83812	7.74147	10.0301	7.50805	10.1489	6.88655	7.48163	8.2604	5.37261	7.2462	7.09876	8.39692	7.43438	7.39828	9.12515	6.12759	8.07776	7.45679
ENSMUSG00000006024	ENSMUSG00000006024.13	Napa	72.9871	77.273	81.7436	86.4186	93.9621	94.6559	93.4396	86.3183	96.7713	81.0029	107.523	79.3943	80.7922	88.5276	88.96	82.0189	88.0499	81.2498	88.83	92.6311	82.6967	93.2237
ENSMUSG00000006050	ENSMUSG00000006050.11	Sra1	76.9599	101.873	89.6959	87.3601	62.0343	61.1384	75.3607	52.4657	77.7194	68.4743	82.2594	77.2793	40.0452	74.2777	75.1773	79.238	71.741	78.7748	74.684	84.0037	84.492	91.0306
ENSMUSG00000006057	ENSMUSG00000006057.15	Atp5g1	223.211	250.567	187.967	202.921	157.614	177.898	225.455	127.488	202.217	179.225	199.652	201.463	89.1813	190.467	165.132	143.107	153.736	150.643	173.559	170.133	196.414	235.271
ENSMUSG00000006058	ENSMUSG00000006058.10	Snf8	115.111	113.826	81.9848	74.4348	61.7004	51.6463	85.231	71.4824	101.77	71.1168	92.4832	96.1409	57.464	75.9051	62.848	62.6077	70.5897	69.9498	69.3808	62.1545	71.9004	81.556
ENSMUSG00000006095	ENSMUSG00000006095.12	Tbcb	50.3128	89.7403	54.1984	38.5105	37.6675	45.1037	61.4012	47.7588	66.2627	50.0835	46.7733	45.4425	38.1106	48.6495	32.9564	34.9563	42.9851	39.1411	51.821	36.5006	43.7164	72.3546
ENSMUSG00000006127	ENSMUSG00000006127.9	Inpp5k	11.8827	8.72	8.46158	5.64686	7.05656	7.0287	9.84376	10.9945	9.74141	12.3414	8.47818	12.4131	12.4157	15.0188	8.58848	10.4473	8.67664	11.8072	12.0772	9.31671	11.7236	11.8122
ENSMUSG00000006134	ENSMUSG00000006134.4	Crkl	6.48381	4.94808	5.64198	8.57544	10.0609	10.15	5.99877	9.05691	5.11877	6.46482	8.29347	5.9718	9.74344	8.77283	12.2538	6.09451	8.43395	9.04072	5.25491	8.50042	5.19498	10.0528
ENSMUSG00000006154	ENSMUSG00000006154.13	Eps8l1	2.17805	20.5722	15.4861	3.97206	10.321	0.715742	0.763368	0.062008	1.61503	1.3141	9.86956	0.841954	22.7372	2.46311	1.18942	4.91269	2.33011	10.5119	2.03119	6.7962	23.5168	0
ENSMUSG00000006169	ENSMUSG00000006169.19	Clint1	12.1835	11.6572	11.2893	13.0444	14.2287	13.7945	11.2272	15.3827	11.6706	12.7494	13.9079	12.5918	17.0867	13.7368	14.9395	14.0431	14.5412	14.3328	13.5937	14.5168	13.5067	12.9769
ENSMUSG00000006179	ENSMUSG00000006179.9	Prss16	0	0.103753	0	0	0	0	0	0.106953	0	0	0	0	0.0819599	0	0	0	0.0992359	0.0395016	0	0	0	0
ENSMUSG00000006191	ENSMUSG00000006191.17	Cdkal1	5.26122	4.36226	3.90648	5.69529	4.87506	4.6832	3.98577	6.94244	3.93086	4.94405	3.40435	5.9426	4.48235	4.92448	5.69704	3.90325	6.52515	3.7712	5.14465	4.41156	5.9044	4.96868
ENSMUSG00000006205	ENSMUSG00000006205.13	Htra1	12.3954	0.918372	4.02	3.49382	4.50812	3.64249	9.53558	6.52168	5.36027	6.35322	2.32194	12.2593	69.4635	8.97116	1.06819	1.19053	6.0023	6.64331	2.4453	9.77895	5.15137	5.2862
ENSMUSG00000006215	ENSMUSG00000006215.12	Zbtb17	6.34703	5.16986	6.24623	4.24534	7.1339	7.39375	5.42743	7.72814	6.34335	5.82567	7.47206	5.69272	5.26141	5.51427	4.97448	5.60616	7.72393	8.21801	8.13872	6.90285	6.91132	6.99026
ENSMUSG00000006218	ENSMUSG00000006218.4	Fam131c	4.78869	4.8963	4.42609	2.52267	4.99035	2.45468	3.3742	8.80251	7.92571	4.02188	5.78576	6.03092	3.89877	3.89976	2.03504	2.43737	2.73494	2.02819	2.90135	2.42352	5.57978	7.99383
ENSMUSG00000006219	ENSMUSG00000006219.12	Fblim1	2.85814	0.993192	2.95402	1.97137	1.331	5.44643	3.15518	2.61149	2.18437	1.7295	5.75775	1.24242	27.9887	3.64043	1.00454	1.10839	0.826042	1.41389	1.22296	1.80052	1.35193	2.10146
ENSMUSG00000006221	ENSMUSG00000006221.7	Hspb7	0.171969	0.110423	0.112409	0.150032	0.0756346	0.233582	0.0566192	0	0.186191	0.147419	0.132246	0.100177	0.159919	0.502397	0.0285417	0.214721	0.105615	0.0700683	0.0935511	0.0247537	0.0288089	0.231128
ENSMUSG00000006235	ENSMUSG00000006235.6	Epor	0.969278	0.682616	0.662189	0.720155	0.605077	0.987414	0.895614	0.579493	0.812471	0.818724	0.89767	0.780599	0.507513	0.838223	0.996365	0.624643	1.03695	0.978409	0.583176	1.02615	0.628558	0.819454
ENSMUSG00000006241	ENSMUSG00000006241.16	Ccdc159	4.80622	3.129	3.61287	2.6906	3.52309	2.61808	2.17581	2.94567	2.76865	4.18253	3.76449	4.36631	2.59026	2.1337	2.29336	3.26725	3.27974	3.13326	3.29936	2.1043	2.51612	2.89337
ENSMUSG00000006262	ENSMUSG00000006262.15	Mob1b	4.67931	4.11391	6.66138	6.5859	7.92568	10.002	5.96972	6.92705	3.57394	5.00499	4.85747	6.25787	7.30954	6.58112	7.93653	7.46791	6.86507	6.76667	6.47575	6.97098	6.55652	6.67765
ENSMUSG00000006273	ENSMUSG00000006273.14	Atp6v1b2	13.1531	12.465	12.263	13.3023	13.752	15.0007	14.174	15.9997	16.0427	16.1174	15.128	13.1206	19.5544	14.1272	14.003	12.9368	13.552	13.6096	12.6563	13.303	14.627	13.8691
ENSMUSG00000006276	ENSMUSG00000006276.10	Eps15l1	5.61699	5.21183	6.0783	4.98772	5.39359	5.96176	5.44637	5.39853	4.20295	4.67533	3.85969	5.46241	6.96623	5.85231	4.91996	5.49322	5.34613	5.7084	6.01988	4.40669	4.74432	4.44658
ENSMUSG00000006281	ENSMUSG00000006281.8	Tep1	18.1486	23.6019	20.9029	17.5091	12.448	16.2415	13.7507	13.9897	19.1483	23.2454	19.2682	16.2883	29.6445	12.2227	13.7262	9.82144	17.2129	18.0167	19.153	12.0632	16.6718	18.0624
ENSMUSG00000006288	ENSMUSG00000006288.8	Ttc5	4.75176	5.93961	7.37992	7.3958	6.79916	5.45383	3.9112	5.17223	8.13664	6.7841	6.00907	4.11253	8.80551	7.18598	6.40386	4.43004	5.87555	5.23521	7.00156	3.7756	5.09463	3.41674
ENSMUSG00000006289	ENSMUSG00000006289.14	Osgep	9.5385	14.6264	13.0654	12.4702	11.1454	12.3275	16.921	12.774	15.2243	15.9764	16.1059	13.0322	11.9874	13.456	13.7045	10.4285	10.5504	14.7569	11.5064	11.3529	17.3149	16.3118
ENSMUSG00000006299	ENSMUSG00000006299.13	Aamp	78.7134	84.3479	91.7018	90.3352	88.4262	94.8157	99.2327	82.09	85.06	88.9593	81.6677	91.0781	57.4639	89.0937	108.729	91.5842	97.5738	99.4528	95.6894	100.552	96.8585	104.494
ENSMUSG00000006301	ENSMUSG00000006301.17	Tmbim1	12.1657	14.3377	22.4364	24.2154	24.7938	28.7819	19.846	29.1768	17.7627	21.178	22.758	17.7319	34.4691	21.509	26.2241	20.0869	20.3139	20.7252	23.8426	27.5432	25.9999	14.9379
ENSMUSG00000006304	ENSMUSG00000006304.14	Arpc2	71.5265	79.4209	84.7182	77.4652	68.4883	71.7171	73.5057	77.5572	88.5879	76.7994	86.1093	72.3402	83.605	72.9659	78.8993	75.6137	73.4944	77.3583	75.6202	76.6593	73.7921	75.1381
ENSMUSG00000006307	ENSMUSG00000006307.16	Kmt2b	9.05953	8.53293	9.49865	8.59438	8.87668	9.29835	9.19472	7.29506	5.68867	8.48286	6.12691	11.1078	10.3812	6.48861	6.01822	13.5345	8.10569	11.0545	9.19944	6.1596	6.06316	8.29775
ENSMUSG00000006310	ENSMUSG00000006310.10	Zbtb32	0.471728	0.40387	0.12334	0.219496	0.0461053	0	0.0517709	0.231292	0.104768	0.14705	0.161229	0.0523421	0.265864	0.216177	0.0521953	0	0.0643809	0.205019	0.14664	0	0.210736	0.317004
ENSMUSG00000006313	ENSMUSG00000006313.5	Upk1a	0.0924405	0.0791429	0.0966791	0.0967785	0.0542091	0	0.0608705	0	0.153978	0	0	0.0307711	0.0625189	0	0	0.0307791	0	0	0.0287358	0.0266124	0	0
ENSMUSG00000006315	ENSMUSG00000006315.9	Tmem147	139.499	163.118	141.112	129.386	104.52	124.928	148.986	128.161	208.746	147.119	164.627	161.478	97.9701	178.814	111.493	111.17	115.753	114.982	128.938	112.744	140.791	144.458
ENSMUSG00000006333	ENSMUSG00000006333.14	Rps9	428.176	499.291	434.894	398.557	335.429	383.552	532.895	337.347	548.206	427.216	574.088	485.27	359.44	544.009	404.919	409.435	339.337	421.283	462.251	493.614	468.232	501.11
ENSMUSG00000006335	ENSMUSG00000006335.16	Tfpt	37.7643	38.9573	16.8343	23.9812	33.0372	38.4709	36.2816	20.9445	38.5674	32.8075	28.5651	46.5737	24.1798	34.4703	26.715	38.1345	31.1777	22.3994	28.0974	36.1801	36.7141	38.4828
ENSMUSG00000006342	ENSMUSG00000006342.15	Susd2	1.00178	0.476484	0.698473	0.3237	0.805043	0.667748	0.745164	1.48445	0.605661	0.555162	0.545288	0.790437	2.0451	0.879902	0.566534	0.691814	0.820328	0.495853	0.93423	1.28177	0.609131	0.835267
ENSMUSG00000006344	ENSMUSG00000006344.17	Ggt5	0.681871	0.495665	0.423845	0.659992	1.02984	0.301443	0.622671	1.07868	0.861488	0.782046	0.593623	0.97643	1.84681	0.344905	0.832763	0.655408	0.347662	0.616462	0.443926	0.688907	0.711242	0.868892
ENSMUSG00000006345	ENSMUSG00000006345.10	Ggt1	0.240756	0.103062	0.0629488	0	0.494146	0.0817536	0	0	0.0802055	0.225149	0.0822864	0	1.87251	0.165495	0.0799168	0.0801625	0	0.0784765	0.0748409	0	0.16133	0.0808948
ENSMUSG00000006356	ENSMUSG00000006356.10	Crip2	31.9154	46.7925	36.0525	38.9351	50.514	39.695	35.0322	52.1068	59.0604	41.9261	40.5055	75.9433	86.7036	46.8924	47.4856	37.5784	42.5074	33.9461	40.5044	41.9271	49.1743	56.1502
ENSMUSG00000006360	ENSMUSG00000006360.11	Crip1	14.2319	11.1946	11.0238	5.58741	10.954	7.974	7.38003	14.1305	15.1126	17.3021	18.6056	13.5017	39.1627	11.0058	9.03493	9.59581	9.61464	5.74077	8.12927	6.91397	6.97374	12.194
ENSMUSG00000006362	ENSMUSG00000006362.16	Cbfa2t3	0.8852	0.408536	0.5967	0.810898	1.11931	1.57809	0.423506	3.7353	0.850129	0.782546	2.51019	0.759672	2.84137	1.17656	1.34291	1.91349	0.433221	0.845328	1.8832	0.925776	1.29988	0.460088
ENSMUSG00000006369	ENSMUSG00000006369.14	Fbln1	1.28417	0.201118	1.1547	0.360702	1.46021	2.74403	0.185621	1.52035	0.344334	0.820144	0.931342	1.34496	9.59592	3.06805	0.623809	0.93859	0.769444	0.612566	0.847072	0.757426	0.629648	0.88402
ENSMUSG00000006373	ENSMUSG00000006373.10	Pgrmc1	654.174	585.173	478.458	637.542	450.145	405.847	526.09	487.794	580.757	479.387	613.164	391.34	277.55	381.604	612.415	669.843	587.777	612.908	417.44	465.983	479.858	424.087
ENSMUSG00000006378	ENSMUSG00000006378.15	Gcat	27.1281	36.607	38.2644	39.5742	40.1246	42.2601	52.128	30.596	45.6575	39.825	39.8175	43.9021	17.4275	53.6716	38.3281	29.505	29.4736	43.4277	46.7131	44.064	50.0023	48.375
ENSMUSG00000006386	ENSMUSG00000006386.15	Tek	1.78906	0.929962	1.53697	1.98896	4.90849	2.49079	1.32953	2.25563	1.66882	1.94396	4.158	0.91882	3.19777	3.21504	1.99368	2.28914	4.20668	1.7828	1.88294	3.99528	1.78114	1.39119
ENSMUSG00000006389	ENSMUSG00000006389.13	Mpl	0.0134501	0	0	0	0	0	0	0	0.0268845	0.0503127	0	0.0537262	0.0136447	0.0277366	0	0	0.0495625	0	0.0250863	0	0	0.0135578
ENSMUSG00000006390	ENSMUSG00000006390.15	Elovl1	30.734	27.9716	29.2712	20.7551	28.7223	30.8875	27.7558	42.9941	48.1609	43.7282	30.2403	40.0457	44.9364	42.9383	16.5952	18.8257	22.133	18.5033	31.8191	25.9264	29.72	39.55
ENSMUSG00000006392	ENSMUSG00000006392.16	Med8	30.2322	37.5766	31.1864	22.0844	25.2679	28.5698	32.5496	29.0409	41.2902	35.4087	41.2152	37.9081	23.1749	32.2248	39.3507	30.8297	35.2838	32.4627	30.3242	34.7159	33.6122	35.0308
ENSMUSG00000006395	ENSMUSG00000006395.16	Hyi	106.567	78.4854	58.3693	69.3665	62.7012	64.7272	117.168	48.2515	81.2228	56.4347	73.8153	63.1557	20.4766	50.8268	52.9727	60.9878	59.2414	52.3648	71.8215	66.2079	67.4892	49.6888
ENSMUSG00000006398	ENSMUSG00000006398.15	Cdc20	0.163833	0.150284	0.146867	0.220527	0.226463	0.405324	0.138704	1.50788	0.888862	1.11626	0.671943	0.397332	5.62719	0.313722	0.256376	0.16365	0.373727	0.0915475	0.109133	0.282991	0.376401	0.0707764
ENSMUSG00000006403	ENSMUSG00000006403.13	Adamts4	0.0436469	0.0672629	0.0136945	0.0365561	0.0460719	0.0444635	0.0172444	0.323575	0.0785188	0.065308	0.00895066	0.0610215	0.819153	0.10801	0.00869291	0.0348786	0	0.00853624	0.0162816	0.0301568	0.0877428	0.0703944
ENSMUSG00000006411	ENSMUSG00000006411.12	Nectin4	0.110102	0.0314212	0.0479793	0.0384229	0.0753272	0.0996995	0	0.0107968	0.0611322	0.068643	0.13798	0.10995	0.670172	0.0882978	0.0609122	0.0610995	0.150266	0.16748	0.114087	0.0422625	0.110668	0.0616577
ENSMUSG00000006412	ENSMUSG00000006412.10	Pfdn2	57.7685	66.0279	57.3151	60.6152	53.8948	50.5273	68.2663	39.4253	69.4634	54.8119	55.776	49.2072	26.0465	50.2725	67.4702	63.5328	60.4454	68.5366	45.7712	59.6916	53.4387	54.8328
ENSMUSG00000006418	ENSMUSG00000006418.17	Rnf114	30.8494	33.291	26.7377	28.824	27.8875	28.1079	34.2771	26.7529	41.2145	34.1625	29.4927	32.7906	23.2956	33.181	27.872	27.2235	26.132	24.5725	31.159	32.1161	29.7701	33.8397
ENSMUSG00000006423	ENSMUSG00000006423.15	C330007P06Rik	11.3699	10.1433	12.6832	11.3546	10.401	10.028	9.89558	9.1915	9.19776	8.71545	10.7623	9.19042	8.93448	10.1499	12.6101	12.5558	11.3043	13.3284	9.62551	9.87003	10.6907	9.20636
ENSMUSG00000006435	ENSMUSG00000006435.15	Neurl1a	0.200045	0.0540849	0.0578102	0.0661367	0.0648297	0.0214514	0.0935951	0.0557529	0.0210452	0.0393847	0.107956	0.0946277	1.15356	0.0434244	0.0314541	0.0420678	0.0905275	0.082366	0.0785502	0.0181864	0.0211657	0.0530651
ENSMUSG00000006442	ENSMUSG00000006442.10	Srm	40.6204	45.0421	49.4476	36.1143	29.2761	29.4902	41.9481	29.1184	50.414	34.9071	37.5621	24.5233	23.7695	28.7763	45.6293	44.9039	26.9699	50.0617	29.4215	48.606	34.673	32.2673
ENSMUSG00000006445	ENSMUSG00000006445.3	Epha2	6.04095	7.03594	6.90881	6.72837	4.21809	3.78447	4.49687	5.92494	6.74255	6.07202	8.57903	6.93532	8.76202	5.27403	7.71724	8.08232	6.77022	5.92886	2.77569	1.79941	3.06926	3.3558
ENSMUSG00000006456	ENSMUSG00000006456.10	Rbm14	2.35445	2.82512	4.59835	3.21189	5.30314	3.91271	1.93796	1.86804	2.53135	4.35916	2.81649	2.00684	4.31261	4.9902	6.67859	2.81506	5.17053	6.36055	4.26941	4.83713	4.55384	4.93839
ENSMUSG00000006457	ENSMUSG00000006457.3	Actn3	0	0	0	0	0	0	0	0.0279335	0.0158162	0.0887968	0	0	0.00802719	0	0	0.0474231	0	0.0154752	0	0.0136677	0.0159068	0.0159521
ENSMUSG00000006463	ENSMUSG00000006463.13	Zdhhc24	1.237	0.948736	1.132	0.899337	1.51125	1.24264	0.933329	0.87944	0.892868	1.34961	1.14504	2.05882	1.58605	1.11603	1.12918	1.23562	0.78081	0.890421	1.63425	1.26124	1.3297	1.38545
ENSMUSG00000006464	ENSMUSG00000006464.8	Bbs1	0.345421	0.4349	0.419698	0.26945	0.399167	0.324285	0.334491	0.239101	0.108305	0.367366	0.187506	0.358472	0.80047	0.37013	0.364212	0.358567	0.374368	0.410633	0.397926	0.386069	0.388045	0.614449
ENSMUSG00000006471	ENSMUSG00000006471.18	Ndor1	8.8773	5.73007	7.74708	7.29887	8.03363	5.42131	5.23345	5.84527	6.78186	8.97554	4.12226	9.79336	10.0785	7.76358	4.72095	8.96025	9.84792	8.52182	8.88555	10.2962	7.96527	8.12853
ENSMUSG00000006476	ENSMUSG00000006476.19	Nsmf	53.9602	69.6341	72.1761	59.927	65.4031	73.5248	59.1305	65.3424	92.382	61.7033	67.4378	94.6934	48.6307	76.6107	46.652	40.6872	44.842	51.0981	56.0246	49.2779	76.7929	71.0858
ENSMUSG00000006494	ENSMUSG00000006494.11	Pdk1	67.3073	28.7887	47.5551	105.231	83.2274	71.3857	75.6196	76.794	48.3282	60.5916	84.0888	31.6813	12.6326	41.2714	66.386	73.2352	69.0097	65.8729	54.4276	50.9126	50.4031	32.2891
ENSMUSG00000006498	ENSMUSG00000006498.16	Ptbp1	48.8647	82.6378	95.733	83.1493	127.226	124.749	99.3186	148.107	91.938	102.382	60.6564	123.062	130.351	117.062	101.267	66.5056	92.9123	98.3282	117.344	124.405	106.975	132.941
ENSMUSG00000006517	ENSMUSG00000006517.5	Mvd	1.62954	1.41565	1.37218	0.677385	2.99327	1.92856	2.93503	4.8855	8.86146	3.65288	1.94113	2.27342	1.45864	4.15111	0.620456	0.574489	1.00079	0.58584	2.61471	1.11761	2.57732	6.59451
ENSMUSG00000006519	ENSMUSG00000006519.11	Cyba	16.8052	11.4796	8.90477	11.8852	11.48	14.9342	11.8312	18.0661	20.4584	24.4097	22.4556	10.0871	42.8479	14.1941	10.3259	14.9114	12.8464	15.2097	14.6718	8.95546	13.8368	13.6961
ENSMUSG00000006522	ENSMUSG00000006522.17	Itih3	209.471	544.911	599.397	329.41	329.164	344.549	328.829	279.428	292.075	455.047	245.58	882.577	338.873	944.191	509.654	379.879	439.617	482.373	1106.4	990.107	546.617	967
ENSMUSG00000006526	ENSMUSG00000006526.13	Stimate	14.4647	9.22585	9.82811	10.5093	7.7661	9.56074	5.90122	11.5278	13.2234	8.52792	11.6816	10.6283	6.64995	7.60691	10.1167	9.66461	13.0134	8.96462	9.18092	7.93844	9.79811	10.2405
ENSMUSG00000006527	ENSMUSG00000006527.16	Sfmbt1	3.66448	4.17286	5.37969	5.33742	5.91606	6.49054	4.59819	3.95226	2.63336	3.98083	3.40548	3.88608	3.43112	4.96562	5.94782	5.09801	5.03146	4.49821	5.61651	5.56959	5.03537	5.418
ENSMUSG00000006529	ENSMUSG00000006529.16	Itih1	116.783	163.684	172.155	163.172	143.095	152.699	174.487	129.956	112.792	140.216	114.871	212.6	113.716	208.862	175.232	151.818	150.365	160.168	229.237	226.631	193.111	250.168
ENSMUSG00000006538	ENSMUSG00000006538.12	Ihh	0.621487	1.12169	1.67327	0.404459	0.856958	1.11223	0.746584	0.919102	0.486829	0.345578	0.602796	1.17417	1.1502	1.81852	0.51853	0.46979	0.515796	0.213529	1.39413	3.11897	2.81952	1.91326
ENSMUSG00000006542	ENSMUSG00000006542.13	Prkag3	0.0279624	0	0.0109667	0	0	0	0.0552383	0	0.0279462	0.0261497	0	0	0.0354588	0	0	0.0279312	0.0686929	0	0	0.036225	0	0
ENSMUSG00000006567	ENSMUSG00000006567.11	Atp7b	5.09225	5.22723	7.36366	5.88731	6.68342	6.30503	6.47822	5.07508	3.42749	4.27082	4.38071	3.8687	4.55974	4.30407	6.12887	5.84206	5.87191	5.88856	5.64807	5.92879	6.11661	5.37165
ENSMUSG00000006574	ENSMUSG00000006574.15	Slc4a1	0.126094	0.906828	0.0395628	0.484043	0.0295778	0.154144	0.0664248	0.111285	0.739324	0.0943362	0.0861939	0.167894	0.0255839	0.190689	0.694807	1.10839	1.70371	0.0986437	0.0783948	0.108903	0.0675963	0.804994
ENSMUSG00000006575	ENSMUSG00000006575.14	Rundc3a	3.39891	13.5314	1.99955	2.49089	6.12908	3.63563	5.53936	0.599945	0.849235	1.66875	0.871268	5.43077	6.46519	6.30829	1.18465	5.51707	2.19183	10.3035	4.59611	3.59599	4.61214	1.02784
ENSMUSG00000006576	ENSMUSG00000006576.16	Slc4a3	1.61461	0.27647	0.147756	0.309903	0.686461	1.2062	0.451857	0.75999	0.564785	0.931131	0.303515	0.161239	5.48722	1.05439	0.58955	0.268801	1.32216	0.289463	0.250957	0.0464824	0.135243	0.406885
ENSMUSG00000006585	ENSMUSG00000006585.3	Cdt1	0.587355	1.44002	0.739936	0.559016	1.37775	2.8648	1.44157	3.58149	2.98844	3.31232	0.821242	1.35083	3.19595	1.50487	1.06346	1.08451	1.94574	0.835433	2.75536	1.58331	2.32573	2.44
ENSMUSG00000006586	ENSMUSG00000006586.15	Runx1t1	0.0130515	0.251415	0.0204749	0.0204959	0.0631428	0.0465349	0.0451194	0.0633526	0.163049	0.0427189	0.0334558	0.0847177	0.145644	0.020186	0.0194954	0.0586661	0.0240469	0.0638136	0.158229	0.0450881	0.0787117	0.0657801
ENSMUSG00000006587	ENSMUSG00000006587.6	Snai3	0.0785643	0.0672629	0.0205417	0.0548341	0.161252	0.0266781	0.206933	0.231125	0.0523459	0.0734715	0.0805559	0.0784562	0.106269	0.10801	0.0260787	0	0.0321671	0.0512175	0.122112	0.226176	0.0526457	0.131989
ENSMUSG00000006589	ENSMUSG00000006589.8	Aprt	39.5432	74.8781	58.3156	34.8511	43.923	35.6587	57.2914	45.8495	53.1305	42.7343	59.1635	59.3338	65.597	57.3108	47.9166	38.4915	45.3497	51.6893	69.8027	66.6484	54.6516	72.7037
ENSMUSG00000006599	ENSMUSG00000006599.13	Gtf2h1	12.5495	14.145	16.1051	20.0693	15.09	20.5253	11.5805	18.1884	16.0326	14.1227	20.5213	12.3789	16.3033	13.5729	19.0323	18.1132	18.3845	17.6197	13.6897	14.8159	14.485	13.269
ENSMUSG00000006611	ENSMUSG00000006611.15	Hfe	22.9791	24.2295	21.4777	21.3225	20.9366	18.9243	27.6664	24.9341	31.8861	26.1719	34.9951	25.677	20.3302	24.791	22.7386	21.8179	24.2739	24.4339	24.8359	18.1331	23.3161	30.7948
ENSMUSG00000006641	ENSMUSG00000006641.12	Slc5a6	12.3846	7.82505	17.6801	10.4245	20.4369	15.0639	20.7464	21.5322	12.0803	11.2111	10.6414	7.91521	10.428	6.155	10.9516	9.67394	14.2689	11.9895	10.2791	15.3595	15.411	10.8359
ENSMUSG00000006642	ENSMUSG00000006642.3	Tcf23	0	0.0359796	0.0366266	0.0391085	0.0328591	0.00951361	0.0276727	0.0741787	0.0280004	0.0786013	0.0670293	0.0746081	0.22264	0.0288879	0.0278996	0.00932846	0.0344131	0.0273968	0.00870918	0.040328	0	0.0188274
ENSMUSG00000006649	ENSMUSG00000006649.17	Nphs1	0.519468	0.773852	0.374868	0.45683	0.383831	0.571523	0.944088	0.421783	0.602233	0.699543	0.660469	0.601753	0.474288	0.407073	0.289687	0.705689	0.535977	0.447018	0.58133	0.340969	0.375941	0.60741
ENSMUSG00000006651	ENSMUSG00000006651.8	Aplp1	3.08026	3.00091	0.666517	0.333601	1.30803	2.16407	0.524561	0.562449	1.91078	0.297992	0.653451	3.71244	8.18924	4.92835	2.96162	0.954877	0.521864	1.03866	5.24987	2.10989	0.747337	1.49893
ENSMUSG00000006673	ENSMUSG00000006673.14	Qrich1	19.0354	21.2691	23.4005	22.811	23.6121	27.7397	23.2631	23.9563	22.2058	24.1777	23.0686	25.7107	23.1949	24.3734	23.154	27.737	27.5028	23.1574	27.2998	22.8118	22.9383	21.2475
ENSMUSG00000006675	ENSMUSG00000006675.10	P4htm	17.183	1.12204	6.62486	1.52452	6.66073	0.296686	0.575325	0.514066	10.7695	0.544716	0.59724	0.290836	33.0907	2.10206	0.580041	2.61821	0.35773	24.4923	7.8764	0.75459	0	7.33925
ENSMUSG00000006676	ENSMUSG00000006676.16	Usp19	21.3894	23.8682	31.8678	28.8546	34.6826	40.6333	32.3261	31.4986	15.2265	33.7394	19.979	29.9885	37.9867	22.2364	31.8887	31.9515	46.8926	29.0034	40.5522	30.611	22.2971	27.5153
ENSMUSG00000006678	ENSMUSG00000006678.6	Pola1	5.19052	1.89874	3.05971	3.82033	3.04383	1.66641	4.6918	3.27605	1.88637	2.02987	2.54815	3.54982	3.17534	3.56795	2.85069	4.36774	2.35703	1.32275	2.78698	4.37417	2.27661	1.61719
ENSMUSG00000006699	ENSMUSG00000006699.17	Cdc42	60.651	58.5363	66.5454	58.2654	59.3605	54.0303	60.0415	77.5095	75.5991	63.4921	77.2002	55.1092	78.5002	60.0413	57.9094	55.4162	57.0426	59.271	58.5822	55.8717	61.5321	61.2549
ENSMUSG00000006705	ENSMUSG00000006705.12	Pknox1	2.30985	2.34688	1.91369	3.34087	3.32925	2.51372	3.03283	3.01283	3.07801	3.24451	2.83447	3.04777	2.80911	2.40081	3.37178	2.82618	2.72327	2.78488	2.75102	2.86019	3.2728	2.98291
ENSMUSG00000006711	ENSMUSG00000006711.15	D130043K22Rik	5.50757	3.70263	4.05914	6.81088	5.16979	3.12538	6.6813	8.02511	3.95281	4.87401	6.02619	5.09395	3.07488	6.78412	5.2269	3.39686	2.99658	1.59041	6.20482	2.3943	4.45845	4.50842
ENSMUSG00000006715	ENSMUSG00000006715.11	Gmnn	6.82817	10.2629	11.5054	6.88383	12.502	9.48067	12.6394	9.06168	9.50334	9.03435	7.98662	6.81876	6.82437	7.35342	6.14486	7.52787	7.4552	9.3974	7.31114	10.3092	7.57505	8.25943
ENSMUSG00000006717	ENSMUSG00000006717.7	Acot13	706.169	390.579	354.599	458.253	326.851	205.664	510.126	525.698	447.025	455.724	648.228	306.324	263.074	366.981	430.251	385.07	429.689	413.562	282.412	344.59	369.99	326.747
ENSMUSG00000006720	ENSMUSG00000006720.16	Zfp184	0.0183783	0.0708057	0.0720788	0	0.0484986	0	0.0907637	0.0324398	0.0183677	0.0687478	0.0753769	0.018353	0.177121	0.0757994	0.0183016	0	0.0225743	0.0179717	0.119974	0	0.0923644	0.0370511
ENSMUSG00000006724	ENSMUSG00000006724.12	Cyp27b1	0	0	0.0178832	0.0477375	0.0200546	0.0232255	0	0.120728	0	0	0	0	0.0925154	0	0	0	0	0	0	0	0	0.045963
ENSMUSG00000006728	ENSMUSG00000006728.12	Cdk4	74.223	71.5476	56.2981	60.037	67.2844	61.2844	76.9865	73.434	91.0474	83.6672	63.8236	68.8653	97.7116	70.8241	57.8292	56.0131	60.6307	57.8518	63.7182	69.4324	66.579	81.8603
ENSMUSG00000006731	ENSMUSG00000006731.10	B4galnt1	37.2164	42.8366	45.3929	31.1405	37.7443	39.4894	44.2274	34.2115	42.4398	35.7521	29.1853	45.8702	39.2078	44.2985	28.6106	27.1526	26.9866	26.3902	40.9284	46.0778	41.9497	58.1726
ENSMUSG00000006732	ENSMUSG00000006732.14	Mettl1	7.52227	11.1658	10.6003	6.30704	5.64293	4.7106	6.2077	6.95496	10.9677	6.82147	6.44416	7.34932	6.6566	5.60729	6.972	5.33453	5.63981	7.86534	5.67887	5.90608	7.20093	15.0337
ENSMUSG00000006736	ENSMUSG00000006736.9	Tspan31	234.288	275.924	265.824	230.336	181.658	169.283	235.617	212.447	289.666	217.124	256.292	243.394	128.285	206.667	168.046	169.981	187.821	175.241	219.058	220.904	213.283	305.934
ENSMUSG00000006740	ENSMUSG00000006740.14	Kif5b	5.56502	6.19215	8.13691	7.69936	10.8608	10.6749	7.39392	12.2089	5.46318	6.49611	6.63687	5.65589	10.9174	8.30868	10.101	9.88233	12.5884	7.93128	7.10989	9.23193	7.84169	7.65849
ENSMUSG00000006763	ENSMUSG00000006763.14	Saal1	2.49818	2.42976	2.49266	2.21156	1.79353	1.51573	2.30422	1.86434	2.29479	2.83441	2.18482	2.40302	1.7144	2.17812	2.45116	2.75227	2.09834	2.10162	2.63808	2.37968	2.95416	2.7589
ENSMUSG00000006777	ENSMUSG00000006777.7	Krt23	7.8758	0.704829	0.645752	4.42436	3.01734	2.29233	4.71626	5.47348	5.23835	8.03249	4.19248	0.27404	6.65351	0.113181	5.90267	6.3594	3.23588	5.71579	0.793336	0.545109	0.82749	0.276616
ENSMUSG00000006782	ENSMUSG00000006782.16	Cnp	2.90846	6.93666	3.66648	2.37434	7.96448	3.54488	5.16413	6.53943	5.46751	3.7237	6.30165	7.19199	8.62335	10.9781	7.41318	2.88793	3.55123	4.13074	11.1077	4.39586	7.13455	5.60175
ENSMUSG00000006784	ENSMUSG00000006784.14	Ttc25	0.154728	0.119223	0.161822	0.334776	0.444605	0.325753	0.224148	0.528015	0.12371	0.202576	0.179803	0.185417	0.329631	0.170175	0.205442	0.164859	0.202724	0.161391	0.173154	0.0623616	0.290311	0.0935802
ENSMUSG00000006800	ENSMUSG00000006800.14	Sulf2	14.038	5.49441	8.38444	18.2029	15.8111	16.0552	13.0961	23.2949	10.5327	17.2313	14.2818	4.83215	14.0748	4.18593	20.7581	21.8323	15.5809	12.2037	11.7913	9.47969	12.3104	8.58398
ENSMUSG00000006818	ENSMUSG00000006818.5	Sod2	142.671	177.025	131.148	197.986	157.265	130.844	141.739	138.827	135.831	133.336	167.749	114.729	74.7064	116.621	209.379	192.585	168.185	202.209	144.574	155.126	136.825	200.695
ENSMUSG00000006850	ENSMUSG00000006850.7	Tmco6	1.54311	1.47888	1.66204	1.1815	1.80308	1.54852	1.41043	2.05299	2.41691	2.39077	1.72392	1.77098	1.79909	1.06865	1.05502	0.989251	1.18817	0.563049	1.35315	0.895113	1.6668	2.73949
ENSMUSG00000006906	ENSMUSG00000006906.10	Stambp	6.82572	9.07661	8.03104	7.29809	7.70743	7.02741	7.74606	5.61821	9.65208	9.32588	6.45275	7.46895	6.72807	5.98978	7.64084	5.73012	6.54079	6.50903	8.12616	6.45953	7.83401	7.88074
ENSMUSG00000006920	ENSMUSG00000006920.14	Ezh1	3.80197	3.77352	4.86573	4.02449	4.44676	4.48465	3.82811	5.41891	3.83134	6.95343	3.55279	3.5969	7.59646	3.52926	5.3173	4.27113	5.04515	4.44906	5.31351	2.89248	4.95422	3.59887
ENSMUSG00000006930	ENSMUSG00000006930.15	Hap1	0.487196	0.813371	0.70698	0.318787	0.899963	0.694837	0.421064	0.666466	0.81558	0.922618	0.387148	0.851419	2.20558	0.514905	0.557935	0.59615	0.792917	0.607432	0.863258	0.44181	0.832495	0.92081
ENSMUSG00000006931	ENSMUSG00000006931.15	P3h4	0.243377	1.53871	1.1601	0.509596	1.00454	0.858222	0.203407	1.27224	0.243236	1.3656	1.22854	0.373911	2.9438	0.231642	0.111859	0.336608	1.01181	1.13504	0.17459	1.77857	0.545711	0.868078
ENSMUSG00000006932	ENSMUSG00000006932.17	Ctnnb1	149.959	189.226	214.612	194.609	214.855	237.085	178.765	252.177	172.022	216.073	153.569	234.321	318.862	213.749	255.223	221.286	219.156	248.387	222.304	213.089	192.142	238.264
ENSMUSG00000006941	ENSMUSG00000006941.5	Eif1b	22.394	20.9372	23.7908	27.245	16.8844	17.9872	21.0861	21.2843	27.177	18.641	28.2605	26.0494	19.0358	22.5195	24.5673	19.9109	20.4034	20.575	19.794	22.0506	21.6435	21.8292
ENSMUSG00000006958	ENSMUSG00000006958.14	Chrd	1.65387	1.69915	2.02005	1.42229	1.39245	1.5043	2.24032	1.50134	1.70014	2.87236	0.981138	3.70428	1.30629	3.16699	1.75284	1.67563	1.59615	1.57107	2.71014	2.16298	3.20601	2.41732
ENSMUSG00000006998	ENSMUSG00000006998.16	Psmd2	114.644	136.451	138.329	122.131	129.738	142.398	145.681	169.18	156.135	133.243	122.106	132.309	113.607	124.631	129.745	127.906	142.031	149.724	134.253	129.35	130.044	149.745
ENSMUSG00000007021	ENSMUSG00000007021.5	Syngr3	0.0227558	0	0.0178494	0.0952946	0.100084	0.0463631	0.0674293	0	0.0454852	0.106403	0.0699979	0.0681733	0.0577128	0.187707	0.0453214	0	0	0	0.0636643	0.0589597	0.0686185	0.022938
ENSMUSG00000007029	ENSMUSG00000007029.16	Vars	24.3392	42.654	45.075	36.6583	30.1434	41.8465	35.4098	37.9208	24.9398	29.3351	21.7128	29.395	67.8793	34.3373	43.3126	37.0386	35.8321	48.3748	30.9333	43.2937	38.3747	39.9012
ENSMUSG00000007030	ENSMUSG00000007030.8	Vwa7	0.0622032	0.0456474	0.062732	0.139548	0.0781657	0.0905244	0.0526626	0.0705829	0.115453	0.157893	0.136672	0.0532436	0.324532	0.10995	0.0796415	0.133144	0.0545749	0.130344	0.0580091	0.0383732	0.0714551	0.0985309
ENSMUSG00000007033	ENSMUSG00000007033.4	Hspa1l	0.0324907	0	0.0127427	0.0340154	0.0142899	0	0	0	0.0811797	0	0.0166572	0	0.0412012	0.0335011	0	0.0324545	0.059863	0	0.0908999	0.0561218	0	0
ENSMUSG00000007034	ENSMUSG00000007034.15	Slc44a4	0.144671	0.0232237	0.0283695	0.0567974	0.0636285	0.700043	0.0178619	0.03192	0.0361467	0.0507347	0.0370845	0.0361179	1.3484	0.111877	0.0360166	0.0722547	0.0666377	0.14147	0.0505935	0.0468548	0.0545306	0.145829
ENSMUSG00000007035	ENSMUSG00000007035.15	Msh5	0.164318	0.140681	0.400989	0.229372	0.321199	0.353384	1.26234	0.322266	1.45976	0.17074	0.168483	0.218789	0.157435	0.150602	0.618163	0.12766	0.156981	0.249951	1.34509	0.315366	0.642302	0.14723
ENSMUSG00000007036	ENSMUSG00000007036.15	Abhd16a	38.6208	37.1983	38.0139	33.4984	38.0211	31.8712	43.8022	41.8136	40.1318	37.2021	43.3602	29.7852	31.6817	29.4033	39.5402	37.8301	43.2093	52.8436	34.9697	40.4981	34.3808	29.3485
ENSMUSG00000007038	ENSMUSG00000007038.5	Neu1	14.2395	17.6919	22.1637	15.3388	22.9836	20.6404	21.7071	24.998	23.3015	21.9159	19.6491	17.8862	15.4811	17.7072	19.3053	13.6581	16.9005	14.6962	26.6867	23.5886	18.3996	20.6829
ENSMUSG00000007039	ENSMUSG00000007039.12	Ddah2	7.11669	1.06951	1.78157	3.40828	4.32878	3.93343	4.33725	4.8777	6.73424	4.1773	4.73535	1.58771	23.8096	6.08898	3.84505	6.88188	3.5338	3.33155	3.74205	3.85785	2.51127	2.28948
ENSMUSG00000007041	ENSMUSG00000007041.9	Clic1	12.0247	6.63977	10.0773	9.2265	10.6463	14.8433	11.1034	14.7953	16.2064	15.714	11.8476	11.8517	34.2917	12.3179	8.54208	11.3071	10.0552	11.4906	12.9308	9.74255	11.811	13.1081
ENSMUSG00000007050	ENSMUSG00000007050.17	Lsm2	42.1805	43.2241	37.8448	37.9594	32.2748	37.2306	45.5151	29.4498	49.3745	34.9882	30.5118	37.939	26.5245	35.1512	30.3524	34.4859	34.777	31.0767	47.4192	34.0592	41.5263	40.3342
ENSMUSG00000007080	ENSMUSG00000007080.14	Pole	1.45826	2.11509	1.60138	1.63446	0.437639	0.908805	0.525308	0.787339	1.3031	1.23538	1.67114	0.548236	2.10592	0.654512	0.529615	1.19958	1.05365	0.80527	0.735965	1.06682	0.810481	0.674444
ENSMUSG00000007097	ENSMUSG00000007097.14	Atp1a2	0.959921	0.242816	0.250984	0.137041	0.524538	0.281512	0.0861944	0.705987	0.116287	0.258427	0.223694	1.48147	3.9469	0.644852	0.115868	0.552066	1.21481	0.39823	0.474726	0.188419	0.248525	0.351858
ENSMUSG00000007107	ENSMUSG00000007107.6	Atp1a4	0	0	0	0.011738	0.0690363	0	0	0.0197902	0.0112054	0.0104851	0.0114961	0	0.119428	0	0.0334951	0	0.0137716	0.0109638	0.0104559	0.00968324	0	0
ENSMUSG00000007122	ENSMUSG00000007122.11	Casq1	0.135595	0.0290224	0.0177265	0	0.139153	0.023022	0	0.19945	0.158102	0.25361	0.34758	0.045136	0.103168	0.233019	0.0675142	0.0225739	0.111035	0.0220991	0.210753	0.019518	0	0.159461
ENSMUSG00000007207	ENSMUSG00000007207.10	Stx1a	0.174274	0	0.197453	0.141907	0.391759	0.118356	0.191261	0.256344	0.503166	0.344062	0.119128	0.328731	0.63843	0.0998296	0.173546	0.135395	0.118924	0.0946768	0.0902906	0.13379	0.0973169	0.0975943
ENSMUSG00000007216	ENSMUSG00000007216.6	Zfp775	1.33688	0.587346	1.10383	1.45487	1.84132	1.0035	2.17183	1.42827	1.17788	1.41472	0.793605	0.808051	1.47222	0.707366	1.15613	0.843405	0.45374	0.928875	1.59123	1.54961	1.3084	1.56037
ENSMUSG00000007338	ENSMUSG00000007338.9	Mrpl49	19.2213	20.9692	19.3077	17.8389	12.6807	15.4849	16.8785	15.2328	19.8962	14.7195	19.2812	16.5261	8.95383	15.9513	17.7249	18.5386	16.5027	16.6143	16.4619	19.0357	17.5212	17.4476
ENSMUSG00000007379	ENSMUSG00000007379.15	Dennd2c	0.269503	0.273239	0.31153	0.43065	0.33688	0.447943	0.182133	0.350518	0.170114	0.504065	0.349055	0.212473	0.316573	0.438764	0.310753	0.354214	0.365879	0.49934	0.515891	0.171507	0.27089	0.0714899
ENSMUSG00000007411	ENSMUSG00000007411.16	Mark3	60.0857	47.7047	45.7122	59.4437	40.9011	41.5786	44.1411	41.721	46.4194	50.3445	44.922	50.2518	41.4842	53.271	53.9696	66.934	47.9757	50.6729	42.8809	38.329	43.4136	34.9966
ENSMUSG00000007415	ENSMUSG00000007415.15	Gatad1	61.3201	57.7388	65.8111	69.2303	55.7869	57.447	58.732	56.2931	69.9645	64.6359	76.8329	51.5945	48.131	62.9354	53.8232	61.6552	51.95	61.899	52.0998	61.0886	58.0219	55.8663
ENSMUSG00000007458	ENSMUSG00000007458.14	M6pr	41.3224	39.7291	40.0614	42.131	35.7339	37.4686	44.1563	40.618	43.0761	39.416	41.7511	35.35	39.7052	38.5792	37.2119	38.183	37.4921	39.3522	41.3205	39.1586	38.6617	40.6769
ENSMUSG00000007476	ENSMUSG00000007476.18	Lrrc8a	9.11391	10.0157	8.79478	8.3819	7.22471	7.77067	8.1214	9.4583	8.7126	7.84934	9.47422	9.3172	10.4838	9.62948	9.596	10.0483	10.0885	9.45828	8.31462	8.39244	8.45473	8.58776
ENSMUSG00000007564	ENSMUSG00000007564.15	Ppp2r1a	102.498	91.0505	90.2922	73.2533	87.066	96.5714	121.108	106.924	109.007	98.958	83.9276	104.943	108.595	98.4986	89.3775	86.0053	88.88	89.909	97.5064	101.711	103.026	119.179
ENSMUSG00000007570	ENSMUSG00000007570.16	Fance	18.0175	21.0259	17.4509	21.0774	16.6068	16.0404	18.8023	13.2743	15.8149	13.4064	17.5104	20.3396	15.3776	13.2468	15.602	17.7627	16.1653	19.2276	11.6158	20.2293	20.9449	19.7412
ENSMUSG00000007589	ENSMUSG00000007589.9	Tinf2	33.266	34.159	26.039	18.9768	22.4809	24.4082	32.2403	20.962	28.874	27.8622	26.4899	31.2783	18.5294	22.6999	21.3701	23.725	25.1649	17.5214	21.5024	27.5309	24.9208	23.1717
ENSMUSG00000007591	ENSMUSG00000007591.15	Tssk4	0.145326	0.186631	0.0854939	0.114109	0	0.0370112	0.0717709	0.160322	0.108931	0.0339762	0.0745048	0.0725627	0.0921431	0.112384	0.0361796	0.181454	0	0.0710552	0	0.0941339	0.0730366	0.0366224
ENSMUSG00000007594	ENSMUSG00000007594.10	Hapln4	1.18997	3.76589	4.792	1.93546	2.76637	2.97647	3.07483	1.54719	2.25113	1.98719	1.24192	3.0557	11.6839	4.29441	2.23245	1.77235	2.25773	8.04159	9.93805	10.9104	3.35333	6.36163
ENSMUSG00000007603	ENSMUSG00000007603.9	Dus3l	5.88197	5.34759	4.71628	5.78656	5.83099	5.85887	4.53715	5.71852	6.1025	5.88485	4.93974	6.75029	6.19442	6.50771	4.29542	5.05472	4.47254	5.20404	5.10226	5.43481	4.8987	6.83256
ENSMUSG00000007610	ENSMUSG00000007610.15	Gtpbp3	1.93273	4.36659	3.00395	3.16629	3.44741	2.51581	3.88872	3.72736	4.98999	4.43493	3.7983	3.23465	4.73836	2.80473	3.26122	2.16296	2.74768	3.46495	3.72165	3.32299	3.5076	3.35525
ENSMUSG00000007613	ENSMUSG00000007613.15	Tgfbr1	4.59694	4.10636	4.66805	5.18287	5.62533	6.49175	4.77088	5.80338	3.97769	4.30598	4.65175	5.25177	11.7846	6.06644	4.57024	5.63643	5.12895	5.21624	6.15333	6.86173	6.7456	6.36289
ENSMUSG00000007617	ENSMUSG00000007617.18	Homer1	1.71969	1.93075	2.44741	3.81639	3.53264	3.17853	1.98337	1.95395	1.67752	3.10086	2.28065	2.7148	2.07887	2.66506	3.90697	3.89841	2.95976	3.30286	3.38032	3.61078	2.33921	3.40464
ENSMUSG00000007646	ENSMUSG00000007646.13	Rad51c	0.0684151	0.150618	0.0689967	0.112555	0.163346	0.0696952	0.0386145	0.0690059	0.136751	0.265061	0.160342	0.468486	0.277621	0.403101	0.116793	0.10739	0.12005	0.0573442	0.0729167	0.0759695	0.147358	0.167482
ENSMUSG00000007655	ENSMUSG00000007655.16	Cav1	1.36645	6.55974	4.33837	3.03146	3.4056	3.14862	0.996193	3.50306	8.32403	2.79915	4.33672	4.61355	10.5783	4.86422	1.65233	3.05484	3.9563	4.89948	2.85205	3.37186	2.35454	2.62362
ENSMUSG00000007656	ENSMUSG00000007656.13	Arpp19	1618.45	1380.35	795.392	951.173	591.025	634.128	1017.54	1014.04	1498.79	970.511	1400.28	944.299	762.127	844.679	861.209	796.457	984.058	871.709	797.646	742.807	876.913	1027.9
ENSMUSG00000007659	ENSMUSG00000007659.18	Bcl2l1	15.3841	18.4172	19.9414	14.8191	18.7421	16.6585	15.4712	17.2264	19.2282	14.7351	16.7862	11.0665	18.1197	15.1903	14.7077	20.2225	22.1907	18.0852	19.5401	20.4607	17.0732	14.3808
ENSMUSG00000007670	ENSMUSG00000007670.10	Khsrp	9.47305	11.3155	13.4091	13.3173	14.173	16.5088	13.79	13.8551	12.9094	13.7914	8.85427	14.8097	17.0171	15.6751	13.8722	9.85504	16.59	12.3277	14.6788	17.1758	13.0769	14.3859
ENSMUSG00000007721	ENSMUSG00000007721.6	Ccdc124	25.5998	29.8755	25.4472	19.7427	18.3494	16.5245	24.6262	20.0894	27.8199	19.9138	22.4843	23.3314	15.1183	22.1629	19.1113	19.8036	18.1616	19.1586	15.5942	19.3999	20.3973	25.2329
ENSMUSG00000007739	ENSMUSG00000007739.10	Cct4	44.218	44.982	54.9246	66.2536	66.5377	56.4965	58.6425	53.7414	61.3231	63.9439	62.532	56.9639	62.609	58.336	68.7711	60.1736	56.907	67.7746	55.0206	57.3107	55.3384	53.7433
ENSMUSG00000007777	ENSMUSG00000007777.9	0610009B22Rik	21.5784	28.0405	21.647	21.6525	20.4455	20.7428	21.7562	22.3218	25.5335	21.5568	23.7668	25.1295	17.2462	22.4475	20.1492	20.6589	23.123	18.7843	18.9292	23.2817	22.7835	23.4294
ENSMUSG00000007783	ENSMUSG00000007783.10	Cpt1c	0.352808	0.380591	0.232461	0.206844	0.248273	0.244398	0.236964	0.224188	0.0987289	0.501505	0.202581	0.211393	1.22407	0.596598	0.182694	0.281932	0.36402	0.193201	0.434305	0.109694	0.255329	0.0853521
ENSMUSG00000007805	ENSMUSG00000007805.4	Twist2	0.0334383	0.0429424	0.0262287	0	0.147067	0.102192	0.165139	0.0295112	0.133676	0.0938122	0.102858	0.233746	0.118728	0.103435	0.0665973	0.0334011	0.0410727	0.130794	0.187102	0.0288794	0.0336104	0
ENSMUSG00000007812	ENSMUSG00000007812.16	Zfp655	14.2302	21.2746	16.1886	17.4883	18.0191	17.7997	14.7538	19.0283	21.2254	18.8119	21.3507	14.8245	12.2926	15.8611	20.0013	15.4884	17.7245	19.746	16.0367	20.6914	21.4243	17.7211
ENSMUSG00000007815	ENSMUSG00000007815.13	Rhoa	43.6331	58.7387	69.2323	68.6884	80.698	73.0612	63.3001	79.9208	63.5423	74.2254	67.5618	54.5367	79.9757	64.781	79.2075	66.1185	65.3485	87.1739	67.3042	78.2422	61.4498	66.3624
ENSMUSG00000007817	ENSMUSG00000007817.15	Zmiz1	16.7653	9.36107	11.0329	12.3515	10.2511	18.3075	11.9374	13.6527	6.15182	10.183	11.4049	12.4196	22.5632	8.67582	17.4212	16.0904	14.2593	13.4376	10.1211	10.4613	13.1068	7.91008
ENSMUSG00000007827	ENSMUSG00000007827.10	Ankrd26	4.45887	2.73196	1.56186	1.38974	2.85929	1.94174	1.29434	1.42688	1.90498	2.21223	1.1866	5.26849	2.03726	1.68459	1.54222	2.70294	3.61641	3.69454	1.84104	4.85043	1.89878	2.83056
ENSMUSG00000007833	ENSMUSG00000007833.15	Aldh16a1	299.01	395.315	286.811	384.158	281.928	324.095	359.461	255.546	356.413	331.894	301.08	327.578	225.595	341.777	374.824	431.589	322.655	264.648	385.097	385.601	404.693	396.096
ENSMUSG00000007836	ENSMUSG00000007836.6	Hnrnpa0	19.4617	23.0648	19.0557	20.9976	21.1341	22.5218	26.4038	20.0234	24.0864	23.4836	20.885	24.9729	26.2516	27.5939	20.2095	20.3905	20.6361	21.8952	23.7094	22.2398	25.9728	27.8603
ENSMUSG00000007837	ENSMUSG00000007837.11	Prrg2	22.4082	23.2411	21.947	15.5831	19.1386	21.4189	26.2304	24.2271	24.8745	17.3806	19.7654	22.0118	16.6265	25.4533	22.7601	18.849	21.0803	24.4576	24.3107	26.4129	18.8854	19.5541
ENSMUSG00000007850	ENSMUSG00000007850.16	Hnrnph1	271.636	297.087	317.96	282.739	273.238	318.839	269.335	324.495	269.909	327.445	253.299	422.05	518.746	306.256	244.441	235.782	277.401	253.599	259.421	208.383	218.584	296.233
ENSMUSG00000007867	ENSMUSG00000007867.9	Ift43	4.73397	5.12414	5.19858	3.32768	4.10467	2.61795	5.00985	4.35705	5.06917	4.36385	3.2591	4.65991	4.63097	3.20763	2.02037	4.18827	4.56876	5.75348	7.88352	3.38765	3.67071	5.04457
ENSMUSG00000007872	ENSMUSG00000007872.3	Id3	89.7524	57.1197	35.7212	36.4181	66.5696	92.2433	55.3411	65.8534	172.899	112.988	115.307	186.55	153.279	133.339	58.1747	64.8521	50.3925	62.9688	56.2132	110.655	83.675	129.149
ENSMUSG00000007877	ENSMUSG00000007877.2	Tcap	0.0516644	0	0.040525	0	0	0.105262	0	0	0.206538	0.193261	0.0529741	0	0	0.213084	0	0.0516068	0	0	0.0481808	0	0.10386	0.0520782
ENSMUSG00000007880	ENSMUSG00000007880.16	Arid1a	6.52299	5.62231	7.20151	8.50184	7.89543	8.9148	6.46705	6.69698	4.21429	5.24109	4.43385	7.32887	9.39323	6.90721	6.14054	6.15454	6.28977	5.63808	7.20866	7.13173	8.82064	8.42714
ENSMUSG00000007888	ENSMUSG00000007888.15	Crlf1	0.0258877	0.0664914	0.0203061	0	0	0	0.05114	0.0685422	0	0	0.079632	0.0775563	0.236362	0	0	0	0	0	0	0	0	0.0782853
ENSMUSG00000007891	ENSMUSG00000007891.16	Ctsd	172.59	131.657	120.275	149.337	148.08	135.955	148.835	182.004	175.657	152.631	182.912	145.439	230.982	141.454	128.778	135.743	127.567	129.198	135.618	133.641	126.971	139.069
ENSMUSG00000007892	ENSMUSG00000007892.8	Rplp1	837.398	991	698.43	690.528	517.287	619.97	881.052	545.14	1048.41	758.933	939.941	931.02	629.701	902.611	609.493	649.75	608.243	684.253	732.573	808.312	783.337	932.928
ENSMUSG00000007908	ENSMUSG00000007908.14	Hmgcll1	0.0814282	0.94115	0.0638714	0	1.14603	0.622139	0.0402143	0.0359325	0.0406905	0	0	0.040658	0.454337	0.0419802	0	0.0406687	0.100019	0.159253	0.151876	0.0351631	0.0818472	0.0410402
ENSMUSG00000007950	ENSMUSG00000007950.9	Abhd8	2.02543	2.28898	2.11301	1.61156	1.8529	2.14586	2.16061	2.25232	3.03638	1.78048	2.94902	3.25645	4.34578	2.46433	1.81527	1.659	1.79126	1.76275	2.13441	2.60643	2.36159	2.7154
ENSMUSG00000007987	ENSMUSG00000007987.12	Ift22	4.91094	7.61426	4.55674	6.77161	4.21447	3.66061	3.72673	4.86274	7.06287	5.20868	5.40388	5.0836	7.35152	5.80469	5.84466	5.56352	6.17929	4.91942	6.92558	5.32759	4.33423	6.27841
ENSMUSG00000007989	ENSMUSG00000007989.7	Fzd3	0.00867763	0.0185734	0.00680664	0.0181697	0.0228994	0.0500933	0.0142852	0.015317	0.00578173	0.0243453	0.0148293	0.0317742	0.17313	0.02386	0.0115218	0.0115573	0.0106588	0.0141427	0.0350676	0.042469	0.0116297	0.0495671
ENSMUSG00000008028	ENSMUSG00000008028.15	1700008O03Rik	0.0180929	0.162647	0.0283837	0.0757678	0.0318302	0.0552943	0	0.015968	0.0723296	0	0.0185515	0.126476	0.192725	0.0373111	0.0720693	0.0361454	0	0.0530778	0	0.0156261	0.018186	0.0182378
ENSMUSG00000008035	ENSMUSG00000008035.12	Mid1ip1	18.6169	15.201	32.4735	26.6793	32.0951	25.7846	36.6917	42.7497	32.7617	45.6209	22.9184	25.2474	26.508	34.8073	19.14	12.4548	19.9384	21.2673	17.1473	20.942	19.5502	13.9008
ENSMUSG00000008036	ENSMUSG00000008036.11	Ap2s1	116.707	148.11	118.874	109.766	80.4877	102.492	98.642	102.907	138.654	124.492	143.012	104.807	91.3216	108.106	111.052	110.229	106.929	121.892	104.097	119.271	115.391	134.081
ENSMUSG00000008090	ENSMUSG00000008090.14	Fgfrl1	34.1643	28.5347	29.1132	33.8145	54.177	49.6951	56.1316	35.6319	38.1517	34.8139	26.2086	23.2454	14.7166	33.1884	26.1748	32.5687	34.4744	29.9233	51.9587	46.1473	45.7308	36.3185
ENSMUSG00000008129	ENSMUSG00000008129.14	4930432K21Rik	0	0.0433032	0	0.0353017	0.0593213	0	0	0.148796	0.303298	0.315335	0	0.336729	0.0855184	0	0.067157	0.336817	0.0828356	0.09892	0	0.029122	0.0338928	0
ENSMUSG00000008136	ENSMUSG00000008136.14	Fhl2	1.62212	0.32892	1.33934	1.877	0.150196	0.347888	0.168653	0.527434	0.085325	0.479041	4.55201	0.341028	17.4952	0.264088	0.255054	0.341117	0.209733	0.250457	0.477708	1.54843	0.257441	0.344233
ENSMUSG00000008140	ENSMUSG00000008140.17	Emc10	34.6934	41.8365	35.1412	39.0616	33.0402	30.8609	40.3455	33.1499	41.8806	34.8139	37.5999	42.6258	28.162	43.811	35.8239	29.5371	30.6781	34.4159	39.2612	35.3499	34.8719	38.0867
ENSMUSG00000008153	ENSMUSG00000008153.11	Clstn3	63.1596	29.8357	25.1219	23.5893	20.8468	14.5888	15.2597	60.0693	75.3353	41.1601	57.2591	21.9957	9.94859	15.0069	19.6864	25.3445	19.3112	24.5831	6.20583	6.75553	9.23126	7.96309
ENSMUSG00000008167	ENSMUSG00000008167.14	Fbxw9	32.4803	26.6882	30.9488	27.0058	20.8688	13.6941	25.9452	22.4451	25.7077	18.619	22.1652	17.016	22.1143	18.356	14.6528	12.7018	20.0818	18.5809	24.1576	18.8582	22.7874	23.1454
ENSMUSG00000008193	ENSMUSG00000008193.13	Spib	0.0568939	0.109597	0.0557837	0.0446729	0.0750687	0.289792	0.154538	0.163189	0.32695	0.199522	0.350017	0.355097	0.21644	0.131992	0.155805	0.184699	0.0873542	0.0556352	0.132644	0.135127	0.142967	0.071687
ENSMUSG00000008200	ENSMUSG00000008200.14	Fnbp4	15.7353	11.9892	15.5316	14.2405	15.7619	17.4614	11.229	11.6503	5.74369	10.4439	8.0285	15.6385	16.2431	14.8532	12.8456	14.1635	11.0048	11.5097	16.2892	10.4905	11.1244	7.46268
ENSMUSG00000008206	ENSMUSG00000008206.16	Cers4	0.552786	0.339847	0.452051	0.437124	0.806967	0.80875	0.267192	0.840788	0.417288	0.549949	0.590918	0.757566	1.58691	0.454769	0.679312	0.840003	0.751226	1.00636	0.597777	0.467261	1.03442	0.67577
ENSMUSG00000008226	ENSMUSG00000008226.14	Scrn3	13.5103	15.2838	22.1353	21.9157	26.599	27.0003	21.0812	21.5294	17.8111	22.7988	15.8762	15.8262	11.8193	14.3687	25.5472	22.7144	22.7666	27.4321	18.7149	26.837	22.4906	20.9939
ENSMUSG00000008301	ENSMUSG00000008301.11	Phax	12.8201	13.4876	11.0915	15.111	11.0706	12.3726	15.3865	13.6447	18.2075	16.7902	13.476	16.025	11.3093	17.2116	16.1846	13.8315	12.7562	13.7414	13.5972	13.0485	13.5053	13.7804
ENSMUSG00000008305	ENSMUSG00000008305.18	Tle1	13.0899	27.6029	25.5778	21.651	19.2303	24.342	22.7026	16.8333	16.3529	13.0743	19.9936	19.5111	13.5838	26.8542	22.1175	23.2686	22.429	24.1426	22.5004	33.5143	27.2682	23.5397
ENSMUSG00000008307	ENSMUSG00000008307.11	1700109H08Rik	5.08263	24.5058	29.7958	0.373414	0.470616	1.18089	0.704595	1.49523	0.267352	4.66976	18.4687	4.45231	2.21626	4.41321	10.034	9.17416	1.53338	1.04635	3.99151	19.561	1.25479	15.2801
ENSMUSG00000008318	ENSMUSG00000008318.10	Relt	13.0696	0.220846	0.809342	4.32093	0.907616	0.700745	0.509573	1.82126	1.20308	1.92985	1.41062	0.686927	8.1995	1.0639	0.513751	0.515331	1.26738	1.17715	1.28299	0.891134	0.51856	0.520038
ENSMUSG00000008333	ENSMUSG00000008333.12	Snrpb2	15.8355	12.3495	12.1343	8.53556	12.7342	11.2337	14.8152	13.0071	14.4683	11.8765	12.1107	13.8827	12.0618	13.2025	15.0408	13.7297	15.3425	12.7255	14.0367	12.4127	14.0784	13.1176
ENSMUSG00000008348	ENSMUSG00000008348.9	Ubc	854.009	1052.07	943.571	1928.22	1298.09	1714.66	1275.13	1160.74	948.265	940.185	1718.24	1297.91	1276.42	1237.22	1826.97	2076.2	1971.58	1570.41	1408.12	1349.51	1501.17	1199.31
ENSMUSG00000008373	ENSMUSG00000008373.16	Prpf31	5.40551	8.03487	7.03664	5.77959	6.17121	5.90501	5.77084	7.06464	8.18403	6.71145	6.60388	8.03967	7.78225	7.47101	6.45952	4.894	6.13107	5.87074	5.83473	6.47633	7.3292	7.48921
ENSMUSG00000008384	ENSMUSG00000008384.8	Sertad1	3.55996	4.80745	5.84388	5.8787	4.61648	4.63603	5.80002	2.65601	6.01541	5.01094	5.71991	3.99486	4.54228	5.6006	3.06997	3.11607	3.60638	4.77319	3.83331	5.92731	6.38187	4.21738
ENSMUSG00000008393	ENSMUSG00000008393.9	Carhsp1	39.5047	36.281	34.9391	35.2576	30.6586	30.6835	36.8322	35.5125	43.3691	39.0796	37.114	42.9198	24.2579	36.9367	35.7834	31.6625	32.304	36.871	36.4279	34.3936	37.9827	40.0443
ENSMUSG00000008398	ENSMUSG00000008398.15	Elk3	5.91277	2.64014	3.59617	2.62848	5.61716	5.15233	3.30645	5.44314	5.4366	5.69962	5.83881	3.05224	12.7626	3.7893	4.05824	4.39783	5.65375	4.76789	4.00408	3.17396	5.19344	3.42937
ENSMUSG00000008429	ENSMUSG00000008429.8	Herpud2	11.1086	10.686	11.0099	13.0818	12.889	13.2144	12.9232	12.5486	11.9142	12.3928	12.0078	10.7296	11.5678	12.8407	14.1032	12.2856	12.5436	12.4381	11.5484	12.5219	11.729	11.72
ENSMUSG00000008435	ENSMUSG00000008435.15	Rdh13	2.49659	4.06365	2.48203	6.45838	3.66439	3.62272	3.18278	3.48441	2.46613	3.06775	1.93479	2.59461	3.56348	6.66006	3.54133	2.23282	4.97428	2.28522	3.97968	2.54482	5.28148	2.73605
ENSMUSG00000008438	ENSMUSG00000008438.3	Adam21	0.0135663	0	0.0106412	0	0.0238667	0	0.0401992	0	0	0.0126868	0	0	0.0137626	0	0	0	0	0	0	0.0117166	0.0545443	0.0136749
ENSMUSG00000008450	ENSMUSG00000008450.8	Nutf2	12.0378	15.0524	10.6226	8.45708	5.57308	5.72813	9.93444	6.77981	9.02312	8.73934	6.6587	6.01061	11.1274	4.89953	11.5932	5.45844	4.18293	6.42785	7.01633	12.3801	9.23401	7.18474
ENSMUSG00000008461	ENSMUSG00000008461.6	Fut1	0.23239	0.218857	0.291655	0.0648788	0.231674	0.552389	0.229537	0.25979	0.278706	0.0869302	0.0953124	0.324898	0.070726	0.0638978	0	0.541639	0.647013	0.0151499	0.0577922	0.120424	1.10564	0.203018
ENSMUSG00000008475	ENSMUSG00000008475.13	Arpc5	37.722	38.9876	40.6956	37.0017	34.0185	34.7812	36.3415	40.0701	44.2891	40.5947	44.2535	34.9098	40.8306	37.6803	37.9254	36.141	34.3959	36.0899	34.7137	33.616	35.0695	34.256
ENSMUSG00000008496	ENSMUSG00000008496.19	Pou2f2	0.7584	0.292979	0.295022	0.342126	0.694232	0.508779	0.505484	1.04481	0.603903	0.859157	0.550028	0.424858	1.17283	0.692978	0.374546	0.535831	0.764932	0.524561	0.51751	0.585772	0.495806	0.714753
ENSMUSG00000008540	ENSMUSG00000008540.11	Mgst1	6392.27	6241.68	5614.38	6102.35	5189.24	4795.08	6362.81	5639.76	7157.22	5014.35	7031.36	5617.99	2275.03	5011.81	5833.57	6382.55	5985.69	6707.59	5233.11	5638.55	5828	5983.75
ENSMUSG00000008575	ENSMUSG00000008575.17	Nfib	21.5015	19.4066	15.9167	18.3489	17.3328	20.1001	15.4152	10.4435	8.5194	9.98826	10.9694	11.7338	17.391	16.3542	16.6894	20.475	13.9805	15.9215	19.1812	16.6396	19.4447	15.8687
ENSMUSG00000008601	ENSMUSG00000008601.12	Rab25	0.303839	0.167228	0.170234	0.090885	0	1.94558	0.0428727	0.0383078	0.0867608	0.974203	0.0890117	0.0866915	8.41045	0.134266	0	0.173429	0	0.0848905	0	0.112463	0.218144	0
ENSMUSG00000008604	ENSMUSG00000008604.11	Ubqln4	18.385	17.0491	15.7247	20.4078	25.2147	23.8502	17.3892	28.4857	12.94	18.7667	20.8077	20.4907	18.6095	16.0582	25.4599	20.865	25.3549	20.9078	20.1879	19.8657	18.1702	12.1618
ENSMUSG00000008658	ENSMUSG00000008658.16	Rbfox1	0.380141	0	0.0745447	0	0.0835962	0	0	0.587118	0	0	0	0	0	0	0	0	0	0	0	0	0	0
ENSMUSG00000008668	ENSMUSG00000008668.15	Rps18	623.465	744.494	543.1	525.187	381.87	493.285	676.728	366.866	623.612	479.116	620.494	665.527	369.715	717.326	499.297	469.205	432.183	471.522	572.414	626.1	572.352	721.517
ENSMUSG00000008682	ENSMUSG00000008682.13	Rpl10	76.0961	111.527	150.15	109.936	132.172	159.639	121.024	105.197	95.3873	149.262	191.095	144.04	134.877	152.935	131.649	131.731	90.5652	137.474	219.611	146.016	161.726	160.128
ENSMUSG00000008683	ENSMUSG00000008683.16	Rps15a	1006.8	1297.17	1073.85	1012.8	879.837	933.106	1231.16	794.871	1303.7	1115.51	1414.95	1314.69	1114.63	1323.59	949.194	1064.7	905.988	883.931	1279.78	1209.78	1289.17	1374.48
ENSMUSG00000008690	ENSMUSG00000008690.15	Ncaph2	36.4378	36.9356	36.9212	37.9591	31.1008	32.1629	39.1944	35.4983	53.0221	37.8844	45.4177	37.8273	40.4386	37.4966	43.1766	45.0734	32.5827	38.2397	41.2745	37.602	38.1105	39.3817
ENSMUSG00000008730	ENSMUSG00000008730.17	Hipk1	7.96251	7.04214	11.9126	13.7893	11.17	10.6417	7.83619	9.88767	5.29723	8.8445	10.3155	9.04482	9.89047	10.7463	14.1391	13.0216	9.93445	12.9128	8.10027	11.4296	8.40583	10.0875
ENSMUSG00000008734	ENSMUSG00000008734.9	Gprc5b	6.78763	0.284526	0.205382	0.400644	1.0453	0.369328	0.119365	6.66594	0.342204	0.69692	7.45534	1.66943	7.41712	0.394586	0.200572	0.54321	0.197918	0.649959	0.150266	0.33051	0.020245	0.324843
ENSMUSG00000008763	ENSMUSG00000008763.16	Man1a2	3.25979	3.97289	6.77842	9.38177	8.08501	11.2451	4.04051	9.26829	2.33164	6.4317	8.78207	4.09147	9.41839	8.11952	11.1961	10.6623	8.82459	9.58803	5.54353	8.27493	6.39252	10.502
ENSMUSG00000008813	ENSMUSG00000008813.13	Tppp2	0	0	0.0749391	0	0	0	0	0.0843177	0	0.0893449	0	0	0	0	0.0951391	0	0.234701	0	0.0890963	0	0	0.28891
ENSMUSG00000008822	ENSMUSG00000008822.15	Acyp1	13.4	15.4999	11.7781	13.2328	11.5363	13.0698	14.5497	10.9036	16.1466	13.7756	17.3451	11.958	7.76106	10.681	13.344	11.7712	10.8562	12.453	11.3443	11.2447	12.0361	10.1544
ENSMUSG00000008845	ENSMUSG00000008845.9	Cd163	2.99488	2.23186	3.38655	5.79023	4.85536	4.63204	1.42508	2.08365	2.61081	2.64741	4.92	1.60453	0.177414	3.83184	6.38923	6.36521	6.16239	7.69564	7.43086	3.86095	3.43876	3.93334
ENSMUSG00000008855	ENSMUSG00000008855.17	Hdac5	72.7089	50.8143	39.6389	39.2801	37.3849	46.4468	53.4457	42.4725	59.4582	48.9493	52.2688	74.775	47.9651	48.7512	36.1626	27.7671	27.8782	40.1068	37.537	31.5366	44.4554	28.3852
ENSMUSG00000008859	ENSMUSG00000008859.8	Rala	12.1205	10.5718	12.6222	13.4472	13.0814	14.6862	12.3395	13.9281	15.0075	12.7468	15.0788	10.8026	14.5516	11.9856	10.8753	11.9831	11.458	11.6704	11.3033	11.5041	13.0769	9.92421
ENSMUSG00000008892	ENSMUSG00000008892.12	Vdac3	55.1325	64.3507	62.9232	52.2552	50.1033	48.6534	62.1891	53.696	68.9572	57.6296	66.4647	58.4121	46.2667	55.2324	58.4757	51.2584	55.2978	59.4316	53.7577	53.5325	57.6787	61.0329
ENSMUSG00000008932	ENSMUSG00000008932.9	Slc1a7	0.396851	0.537959	0.345873	0.438556	0.310296	0.224598	0.304873	0.155663	0.176276	0.474215	0.135637	0.506389	0.156564	0.340993	0.285417	0.418431	0.29789	0.150916	0.328971	0.152331	0.155125	0.0666716
ENSMUSG00000008958	ENSMUSG00000008958.14	Vps72	12.3751	14.3931	10.1342	11.4891	9.72166	11.7345	13.5685	12.845	14.1181	16.6314	18.2351	21.0242	15.8901	15.5687	12.0909	12.8277	11.95	14.3465	16.8029	14.4185	12.2823	20.0058
ENSMUSG00000008976	ENSMUSG00000008976.16	Gabpa	28.9653	24.7854	37.9562	50.0421	48.0872	50.6563	52.2159	28.5807	33.6697	36.9694	34.6708	36.4361	23.7409	38.8707	47.2898	40.2641	38.3269	40.7241	36.7216	44.6372	36.6428	35.0243
ENSMUSG00000008999	ENSMUSG00000008999.7	Bmp7	1.35122	1.40991	0.968798	1.17149	0.956432	0.98936	0.927986	1.40681	1.64584	1.3426	2.57611	0.959309	0.819252	1.14289	1.57684	1.64496	1.51708	1.58972	1.32902	1.0667	0.870078	0.904481
ENSMUSG00000009013	ENSMUSG00000009013.5	Dynll1	18.4557	30.1071	29.6572	16.1886	14.3037	13.923	13.6965	26.1492	37.4883	23.1369	20.0488	23.013	50.1975	30.036	17.6832	16.4422	15.1946	15.6086	20.1884	20.0751	22.0603	33.3859
ENSMUSG00000009030	ENSMUSG00000009030.14	Pdcl	3.45393	5.77023	6.49734	5.56802	7.15184	8.09579	4.69463	7.75559	5.88049	6.5601	4.65407	6.80677	6.81403	6.17718	8.0813	7.37339	7.90305	7.53215	5.37315	8.52668	6.8205	6.39319
ENSMUSG00000009035	ENSMUSG00000009035.15	Tmem184b	15.6833	13.3006	13.2786	10.972	19.446	12.9999	16.5624	16.1482	14.9841	13.8941	11.2389	9.25909	14.1716	8.98811	9.89615	11.0966	9.67739	9.1873	11.4293	12.544	11.1537	12.0058
ENSMUSG00000009070	ENSMUSG00000009070.14	Rsph14	0.268592	0.062715	0.229833	0.15338	0.236262	0.198995	0.192942	0.172398	0.0976132	0.137008	0.375546	0.121919	0.161011	0.201414	0.170208	0.292683	0.179953	0.382036	0.250482	0.189795	0.122715	0.196904
ENSMUSG00000009073	ENSMUSG00000009073.16	Nf2	9.15232	10.1161	11.7798	11.1541	13.9205	15.0245	10.3134	13.0414	7.80187	12.3881	15.0207	6.04127	10.1903	10.5618	14.6728	13.883	23.4583	12.6212	19.3297	14.1816	13.4573	7.51189
ENSMUSG00000009075	ENSMUSG00000009075.2	Cabp7	0	0	0	0	0.0534116	0	0.0149937	0	0	0	0	0	0.00769989	0	0	0.0454895	0	0.0148442	0.0141565	0	0	0
ENSMUSG00000009076	ENSMUSG00000009076.10	Zmat5	7.91436	8.19938	7.45996	6.05766	4.50465	4.87812	7.1603	5.81094	7.71036	7.96108	6.34196	7.6378	5.8024	6.24036	6.62294	5.71324	5.80009	6.89379	6.88454	6.03116	5.5485	8.71519
ENSMUSG00000009079	ENSMUSG00000009079.16	Ewsr1	187.75	206.868	240.586	226.334	190.599	244.893	191.666	244.642	142.796	151.194	207.745	200.758	208.836	154.222	229.396	213.883	238.956	230.266	175.183	228.186	209.19	169.912
ENSMUSG00000009090	ENSMUSG00000009090.17	Ap1b1	8.84593	9.48603	19.2046	16.4654	28.0438	21.0191	15.0021	25.5809	8.71739	18.5396	10.4284	15.1788	18.2155	13.5311	26.0357	21.6304	26.4055	16.4003	16.7921	20.5249	18.2342	18.8973
ENSMUSG00000009092	ENSMUSG00000009092.5	Derl3	3.33226	38.7819	3.33259	7.15171	3.04109	37.0437	22.6281	3.08795	17.1096	9.34875	3.50215	1.83022	0.760611	14.3019	31.8976	25.5882	24.5072	11.69	11.3038	10.2886	15.5329	8.39739
ENSMUSG00000009097	ENSMUSG00000009097.10	Tbx1	0.626244	0	0	0	0	0.106327	0	0.276348	0.104314	0	0.32106	0	0.211769	0	0	0.104258	0	0	0	0	0.209822	0
ENSMUSG00000009108	ENSMUSG00000009108.15	Gnat2	0.751159	3.04238	1.7676	1.87528	1.93141	0.882939	1.99753	1.42787	2.07893	1.83722	0.770201	2.53888	2.66711	1.31072	1.89882	0.461736	0.851683	0.960553	2.85593	0.299421	1.85852	3.84412
ENSMUSG00000009112	ENSMUSG00000009112.4	Bcl2l13	12.9356	8.21932	11.6079	14.2905	19.5558	18.3995	15.5324	20.8306	13.7578	12.7922	17.391	6.69024	15.3018	14.0744	15.1214	19.3335	14.2289	11.1107	12.2074	12.8227	10.4405	13.3798
ENSMUSG00000009115	ENSMUSG00000009115.5	Spatc1l	0	0	0.0968996	0	0.0362218	0.0419488	0	0.0363422	0.0411545	0.077018	0	0	0.0417743	0.0424589	0	0	0	0	0.0768037	0	0.0827804	0.0415082
ENSMUSG00000009145	ENSMUSG00000009145.6	Dqx1	4.50658	4.77349	5.57393	4.37471	3.98551	3.06885	3.94735	4.22388	3.32638	5.1573	3.59951	3.67551	4.09121	2.79305	3.31441	3.60367	3.86439	3.39722	3.57968	3.42006	2.72275	2.5346
ENSMUSG00000009185	ENSMUSG00000009185.2	Ccl8	0	0	0	0	0	0.281909	0	0	0	0.776376	0.141873	0.27635	0.491288	0	0	0	0	0	0	0	0	0.139474
ENSMUSG00000009207	ENSMUSG00000009207.15	Lnpk	1.33689	1.27093	1.79767	1.92676	1.8785	2.06939	1.52627	1.91539	1.33612	1.33141	1.5488	1.24836	2.52754	1.05623	1.79813	2.44534	1.51416	1.44314	1.47343	1.84439	1.57064	1.24259
ENSMUSG00000009216	ENSMUSG00000009216.7	Fam163b	0.0932819	0.0513407	0	0.0697567	0.011722	0	0	0.0117609	0	0	0	0	0.0202783	0	0.0663516	0.0266222	0.0982106	0.0130312	0.0124275	0.0345273	0	0
ENSMUSG00000009246	ENSMUSG00000009246.14	Trpm5	0	0	0	0	0.0797353	0.184684	0	0.0480002	0.0181187	0.067816	0	0	0.0091958	0	0	0	0	0	0	0	0.036445	0.0730978
ENSMUSG00000009248	ENSMUSG00000009248.6	Ascl2	0	0	0.0497838	0	0	0.129312	0	0.0280071	0	0	0	0	0	0.0654419	0	0	0.0389793	0	0	0	0	0
ENSMUSG00000009281	ENSMUSG00000009281.6	Rarres2	968.869	809.597	623.887	853.841	502.959	618.123	721.347	627.717	733.425	699.367	801.275	678.061	429.964	553.737	765.466	728.774	660.734	723.199	583.409	583.574	579.332	624.44
ENSMUSG00000009291	ENSMUSG00000009291.13	Pttg1ip	66.3555	76.1208	95.4105	96.2698	101.243	97.1167	105.03	101.771	87.893	121.202	105.659	90.0239	81.8126	104.761	104.398	105.368	103.363	107.498	104.523	96.4868	89.1591	94.3847
ENSMUSG00000009292	ENSMUSG00000009292.18	Trpm2	1.14378	0.698315	0.91923	2.6501	1.98747	3.29498	0.490788	1.93616	0.337313	2.39353	2.55703	0.421305	3.98508	0.976345	2.03526	1.76994	3.68502	1.25599	1.20655	0.70444	1.11197	1.03954
ENSMUSG00000009293	ENSMUSG00000009293.17	Ube2g2	9.8927	9.75521	13.6785	21.163	15.6946	17.8418	12.4135	15.7467	17.6049	17.9836	23.1851	19.2289	18.8301	15.4046	21.286	21.3011	20.4898	20.8777	19.0868	23.474	13.1651	16.1281
ENSMUSG00000009350	ENSMUSG00000009350.13	Mpo	0	0	0	0.0507492	0	0	0	0.106953	0.0484463	0.181328	0	0.0242038	0	0	0.0241359	0.0242102	0.0297708	0	0.0678089	0.0418654	0	0
ENSMUSG00000009376	ENSMUSG00000009376.15	Met	13.6456	17.0045	22.7006	25.1267	29.7478	33.4764	17.1973	18.243	15.2472	21.9135	18.8973	18.397	14.3048	17.6476	27.1617	27.1909	24.7784	24.5041	23.4341	27.4002	24.2412	25.4709
ENSMUSG00000009378	ENSMUSG00000009378.3	Slc16a12	25.9405	30.4468	32.395	30.7974	15.9752	17.156	17.1783	15.4498	11.6005	12.3826	20.5402	8.84993	10.932	13.78	30.0981	30.1337	30.4279	31.3019	21.8794	28.1052	16.1637	12.3704
ENSMUSG00000009394	ENSMUSG00000009394.13	Syn2	0.0290184	0.0186331	0.0455235	0.0151901	0.0382883	0.0591227	0.0143311	0.0384155	0.0290016	0.040706	0.0892621	0.0289785	0.169271	0.0598416	0	0.0289861	0.0356436	0.0283764	0.0135309	0	0	0
ENSMUSG00000009406	ENSMUSG00000009406.13	Elk1	1.81447	1.99125	2.23407	1.92264	1.95397	2.28532	1.67272	2.03811	2.18709	2.25218	1.89429	2.36105	2.43199	2.3698	1.69738	2.21887	2.28276	2.00015	2.19463	1.92799	1.81275	2.13938
ENSMUSG00000009418	ENSMUSG00000009418.15	Nav1	0.547973	0.262836	0.502325	0.542585	1.03953	1.05928	0.446692	0.696292	0.316716	0.53406	0.541556	0.580184	4.15588	0.520766	1.02891	0.926559	0.535221	0.329257	0.532574	0.353521	0.869323	0.585637
ENSMUSG00000009470	ENSMUSG00000009470.17	Tnpo1	5.74065	6.23721	10.9001	10.3704	12.416	14.7475	7.2663	12.2564	4.54167	8.52032	6.78786	6.08045	11.0497	7.36904	10.7888	10.2111	9.42549	10.4765	10.4407	12.0672	9.0591	10.3988
ENSMUSG00000009487	ENSMUSG00000009487.10	Otog	0.043668	0.0280398	0.0256895	0.0114293	0.0192059	0.0222425	0.021566	0.00963486	0	0.0714651	0.0223875	0.0327059	0.011075	0	0.0652283	0.0327145	0	0.0106755	0.0610854	0.00942857	0.0438926	0.0110044
ENSMUSG00000009535	ENSMUSG00000009535.13	Rnmt	3.38702	3.10966	3.57729	6.28321	4.42981	4.34327	3.62424	5.40161	3.66715	3.8204	3.12255	4.53948	4.73963	2.49673	5.7546	4.79294	5.03617	4.64855	4.55788	4.64446	4.49447	4.1479
ENSMUSG00000009545	ENSMUSG00000009545.14	Kcnq1	0.337751	0.200192	0.346445	0.353601	1.11983	1.28365	0.179634	0.321014	2.10323	0.328005	0.679307	0.194588	4.50703	0.281283	0.413958	0.519038	0.191475	0.393794	0.351321	0.224386	0.235031	0.196417
ENSMUSG00000009549	ENSMUSG00000009549.14	Srp14	71.9511	70.0977	55.4286	61.0895	45.912	48.9586	59.541	46.1456	76.685	55.342	65.5779	56.4355	44.3735	47.7536	54.2641	56.6339	54.6298	56.7008	48.5895	50.3956	53.7561	57.7997
ENSMUSG00000009555	ENSMUSG00000009555.16	Cdk9	33.5043	22.7634	33.622	29.3533	26.7757	30.967	26.4253	34.3941	24.8343	33.6562	30.9565	41.9778	32.9389	35.6992	34.0242	35.2458	30.0641	30.7381	34.0646	36.1972	34.3843	34.1484
ENSMUSG00000009563	ENSMUSG00000009563.16	Tor2a	60.7274	58.0759	53.2588	32.9384	53.6451	40.343	69.745	60.1522	39.9664	66.5177	54.2516	42.0635	58.3294	65.0805	62.7897	57.304	64.6729	55.088	73.8636	63.1605	52.8579	40.896
ENSMUSG00000009566	ENSMUSG00000009566.12	Fpgs	317.549	292.317	282.153	376.126	234.337	249.912	242.135	289.675	304.119	300.291	472.62	399.01	144.785	274.688	325.08	382.589	350.17	332.878	181.996	243.602	270.456	269.434
ENSMUSG00000009569	ENSMUSG00000009569.14	Mrtfb	4.03843	3.32691	4.45529	3.88829	2.73027	4.81939	3.65884	3.312	2.27937	3.00682	3.52514	3.25434	5.85549	3.41509	4.78826	5.81872	5.40652	5.09971	3.66678	3.82657	4.64326	2.45516
ENSMUSG00000009575	ENSMUSG00000009575.14	Cbx5	1.70139	3.17173	2.67242	2.89064	3.75079	5.35021	3.07329	3.71108	2.63711	3.56912	2.46744	4.37621	3.59765	2.98623	5.03661	2.9815	2.78472	2.54723	4.24819	3.25607	3.73431	3.42153
ENSMUSG00000009585	ENSMUSG00000009585.18	Apobec3	4.10287	4.48649	2.54911	3.4661	2.16184	4.5107	3.12966	2.88606	2.13145	3.58998	3.2697	2.53541	9.90081	2.01052	2.144	3.75339	2.44495	2.9197	3.33375	1.85945	1.67409	2.10882
ENSMUSG00000009588	ENSMUSG00000009588.9	St6galnac1	0	0.0216415	0	0	0	0	0	0	0	0	0.017279	0	0.0256435	0.0173759	0	0	0	0	0.0314311	0.0436627	0.0169385	0.0169868
ENSMUSG00000009614	ENSMUSG00000009614.16	Sardh	606.814	752.905	712.274	1052.36	536.679	525.216	686.014	463.507	497.06	624.229	666.78	491.046	176.663	515.884	888.98	875.508	828.411	932.94	604.214	574.173	564.079	525.625
ENSMUSG00000009621	ENSMUSG00000009621.18	Vav2	19.6282	29.7245	37.2577	32.7743	28.7638	27.3533	24.3009	31.1373	20.5321	31.8064	23.6899	35.1283	28.7176	30.9052	29.6613	18.8786	19.5842	25.7683	46.3345	42.605	38.3077	42.2775
ENSMUSG00000009630	ENSMUSG00000009630.10	Ppp2cb	17.9383	17.1066	17.4373	19.8338	18.9037	21.2291	19.9694	18.9143	23.1939	19.4883	22.1566	17.9727	20.8856	20.8158	17.3917	19.0419	18.3979	18.4677	17.2809	19.3785	18.2091	19.0965
ENSMUSG00000009633	ENSMUSG00000009633.3	G0s2	268.528	198.858	123.236	178.403	126.658	103.98	233.289	124.106	330.461	166.907	226.162	192.088	41.8782	155.351	167.498	119.471	84.2954	121.102	51.0591	51.1471	68.2215	113.188
ENSMUSG00000009640	ENSMUSG00000009640.11	Dmap1	5.57828	7.09587	5.53682	5.03739	5.37194	6.08663	6.34542	5.92644	5.89211	6.65064	5.28597	6.44183	5.60537	5.043	6.5554	4.46293	5.84519	5.58413	7.07592	5.57122	6.56362	7.51505
ENSMUSG00000009646	ENSMUSG00000009646.13	Pla2g12b	47.7449	62.1632	46.0164	40.3606	36.8152	43.257	48.8144	42.1823	67.2609	48.7823	48.5906	62.693	34.678	56.6664	37.0753	32.5216	41.239	33.9237	46.1835	44.3499	45.7442	62.4631
ENSMUSG00000009647	ENSMUSG00000009647.13	Mcu	5.58411	7.51533	4.54603	5.44756	6.43766	6.24884	6.5184	6.08569	5.55269	5.19575	4.85814	7.43523	5.90812	5.40881	4.14251	5.11306	5.21355	4.88142	5.12869	6.18679	6.3924	6.83705
ENSMUSG00000009654	ENSMUSG00000009654.4	Oit3	5.32629	2.9315	4.63699	10.0035	7.59411	9.67429	6.60504	6.93489	5.11846	5.87048	8.50704	2.87867	8.684	4.57157	9.85036	8.14131	6.84788	7.71251	9.1019	6.62213	7.35397	4.66096
ENSMUSG00000009681	ENSMUSG00000009681.10	Bcr	15.211	13.0554	15.8786	15.3276	11.741	17.2518	14.6737	16.6688	13.1625	13.8456	11.8404	16.785	15.2382	17.7621	10.3003	11.2056	11.1013	17.9361	17.0106	17.0454	16.1811	13.0585
ENSMUSG00000009687	ENSMUSG00000009687.14	Fxyd5	12.4942	11.8692	13.1566	8.95927	16.8619	14.1228	10.1432	23.4132	26.1713	23.8487	19.4796	8.88773	64.417	15.8828	12.6125	12.6512	12.1933	16.7367	13.4075	13.1558	16.8593	19.1502
ENSMUSG00000009731	ENSMUSG00000009731.4	Kcnd1	0.035841	0.00920559	0.033736	0.037523	0.0378323	0.0511163	0.0354011	0.0442844	0.0286562	0.167588	0.00734992	0.0501083	0.156347	0.00739112	0.114212	0	0	0.0771058	0.167122	0.0433362	0.00720508	0.0289025
ENSMUSG00000009733	ENSMUSG00000009733.9	Tfcp2	6.86441	8.0035	8.17102	5.16927	7.11073	5.12195	6.49764	5.85894	5.32586	5.8704	5.84991	7.50137	7.25391	7.3107	6.29607	5.32301	6.84145	6.07956	5.65752	6.22754	6.17344	6.82835
ENSMUSG00000009739	ENSMUSG00000009739.17	Pou6f1	2.63547	1.64392	2.83506	3.46864	3.85491	2.30124	3.64436	4.00063	4.27451	3.91523	2.54786	3.32363	6.15694	4.93794	3.07436	2.99356	3.07069	3.22513	4.76104	3.66785	3.19397	3.26379
ENSMUSG00000009741	ENSMUSG00000009741.15	Ubp1	24.9683	24.095	23.0691	26.375	23.3876	28.7517	24.0441	22.4039	21.476	22.3899	24.7955	24.4375	19.3999	22.9007	27.8822	24.7482	23.2232	28.5244	22.1332	24.431	25.4675	17.5386
ENSMUSG00000009772	ENSMUSG00000009772.15	Nuak2	3.00149	3.85459	4.25921	2.41389	2.95224	4.30851	5.24204	2.76939	5.0314	4.24866	2.90971	6.55332	3.60548	7.86368	4.52419	3.39336	4.23978	3.86898	4.03327	4.73678	3.62032	3.6994
ENSMUSG00000009828	ENSMUSG00000009828.15	Ick	9.16088	7.2545	5.6524	5.9834	8.67023	8.82601	6.75769	8.72828	8.95689	8.14875	8.22109	6.74953	5.68868	6.83238	7.15952	6.32107	5.31081	7.75946	5.45343	4.87876	5.57809	6.92987
ENSMUSG00000009863	ENSMUSG00000009863.14	Sdhb	207.814	198.145	166.659	219.05	166.098	161.715	208.862	139.923	198.266	172.345	197.39	168.109	75.0793	145.356	189.61	195.005	175.494	206.423	151.175	150.354	169.003	172.219
ENSMUSG00000009876	ENSMUSG00000009876.13	Cox4i2	0.453306	0.485123	0.355569	0.0790965	0.199372	0.153929	0.0746237	0	0	0.494575	0.309865	0.150894	0.536512	0.389503	0.300942	0.377334	0.2784	0.369398	0.140914	0.195751	0.303759	0.0761562
ENSMUSG00000009894	ENSMUSG00000009894.15	Snap47	32.7257	55.2531	44.572	38.6121	38.6006	33.9132	37.2763	27.1282	36.115	33.4767	32.189	37.8905	20.7352	32.2995	45.6335	36.5695	45.6068	46.2908	40.4183	36.8074	39.886	48.0133
ENSMUSG00000009905	ENSMUSG00000009905.5	Kdsr	4.39338	3.16872	3.98911	4.04703	5.61296	5.38326	5.36846	6.67808	4.49358	4.51879	8.23645	4.25044	4.68641	4.08477	4.29312	4.72395	3.72109	2.6273	4.46787	4.29162	4.19552	2.97771
ENSMUSG00000009907	ENSMUSG00000009907.17	Vps4b	12.9293	15.8144	19.7672	22.8795	23.5387	21.4033	16.4153	19.767	15.1231	16.1572	17.0406	15.0396	18.4269	16.8412	22.9163	23.3868	24.384	23.2726	19.1267	20.789	17.1074	20.2413
ENSMUSG00000009927	ENSMUSG00000009927.9	Rps25	602.75	706.433	520.171	497.807	369.853	439.718	618.07	371.462	610.779	488.895	630.593	615.444	369.632	621.937	467.085	465.515	408.732	502.6	584.561	577.938	580.355	709.419
ENSMUSG00000009941	ENSMUSG00000009941.10	Nxf2	0	0	0	0	0	0	0.0220186	0.0590224	0	0.0208471	0	0	0.0226149	0.0229855	0	0.0222674	0	0	0.0415783	0	0	0.0224708
ENSMUSG00000009995	ENSMUSG00000009995.17	Taz	30.8922	26.9326	24.1633	27.0579	25.5281	32.7556	27.6336	28.3393	32.4397	37.882	30.4708	28.1992	22.5334	24.7196	21.9675	28.8585	29.5011	27.741	28.5252	28.2586	32.232	21.1837
ENSMUSG00000010021	ENSMUSG00000010021.13	Kif19a	0.230572	0.185067	0.0452146	1.32766	0.0760572	0.440412	0.227742	0.178056	0.0576097	0.161719	0.147761	0.143909	0.643251	0.148589	0.172207	0.259105	0.0354018	0.225471	0.376295	0.24892	0.0289698	0.11621
ENSMUSG00000010025	ENSMUSG00000010025.19	Aldh3a2	562.25	331.948	295.129	411.675	274.555	187.737	289.892	710.213	385.135	300.975	540.218	123.664	208.42	109.055	380.299	504.58	449.651	411.3	131.2	182.327	214.196	111.638
ENSMUSG00000010044	ENSMUSG00000010044.12	Zmynd10	1.42962	0.319296	0.536311	0.845965	0.546756	0.0633204	0.429761	0.384001	1.05606	0.523152	0.892262	0.124143	0.315285	0.448632	0.433284	1.11758	0.687136	1.0333	0.173899	0.429462	0.374863	0.939828
ENSMUSG00000010045	ENSMUSG00000010045.2	Tmem115	11.0661	12.8761	10.7045	11.391	10.2731	12.7863	13.6812	10.4875	14.0287	11.7379	10.6613	14.1103	10.5105	12.5398	12.4066	10.7014	12.6804	11.9833	12.19	13.5342	12.6907	14.3552
ENSMUSG00000010047	ENSMUSG00000010047.12	Hyal2	68.4343	68.4763	78.543	76.0311	93.1089	116.595	88.8399	90.8705	113.991	111.428	90.1926	85.1284	67.0417	87.138	77.9565	75.3691	88.4388	68.8576	72.7939	100.022	106.337	79.7093
ENSMUSG00000010048	ENSMUSG00000010048.10	Ifrd2	54.0633	50.4255	45.2142	51.1752	51.4092	62.8027	45.4319	55.8705	67.8603	53.0066	56.7484	52.7618	36.0941	52.9903	47.2408	46.2654	54.3982	40.9042	50.3681	54.4897	47.8978	55.9503
ENSMUSG00000010051	ENSMUSG00000010051.15	Hyal1	34.2163	33.2969	37.4859	42.5844	29.0647	37.0652	27.1262	27.7261	24.3551	32.0405	28.9006	39.943	19.1887	30.0407	38.4815	37.6975	40.1973	38.6493	32.8991	32.5941	39.1823	32.9423
ENSMUSG00000010054	ENSMUSG00000010054.4	Tusc2	40.0647	42.3064	41.4814	52.1425	44.4974	36.6955	44.1111	41.158	50.6029	36.5653	53.1407	35.146	28.8987	43.3004	32.4853	42.7738	44.6971	35.9884	40.5769	41.5863	56.1576	41.7751
ENSMUSG00000010057	ENSMUSG00000010057.8	Nprl2	17.9381	12.9809	13.6237	12.3709	11.7716	14.2129	13.4993	11.685	15.1294	10.3403	14.1595	13.6957	9.9654	13.2114	13.1847	13.9837	14.0478	15.4066	13.6307	15.0416	13.8805	17.2207
ENSMUSG00000010064	ENSMUSG00000010064.15	Slc38a3	560.957	539.387	657.349	849.48	942.388	793.811	888.191	628.145	430.143	682.177	528.053	663.049	307.944	638.865	881.408	720.692	862.178	903.069	933.015	768.458	683.7	618.237
ENSMUSG00000010066	ENSMUSG00000010066.15	Cacna2d2	0.0220025	0	0	0	0.0129027	0.00747139	0	0.00647281	0	0.00685873	0	0.00732406	0.0223209	0.00756224	0.0146071	0	0.00900862	0	0	0	0.0221157	0.00739291
ENSMUSG00000010067	ENSMUSG00000010067.13	Rassf1	5.49804	4.01346	4.22181	4.8472	3.30902	3.74376	4.23011	5.72063	3.70179	4.19449	4.24289	5.0859	5.92988	4.05782	3.25623	5.17395	5.08274	3.82007	3.67008	4.57349	3.95568	3.20857
ENSMUSG00000010080	ENSMUSG00000010080.15	Epn3	0.0596095	0.038276	0.0935141	0.0624068	0.0262172	0.232778	0.0196259	0	0.0496458	0.00929089	0.0611206	0.0496062	2.27275	0.399511	0.187975	0.0396953	0.0122032	0.0291453	0.0185301	0.0772235	0.0199721	0.0500725
ENSMUSG00000010095	ENSMUSG00000010095.13	Slc3a2	28.3051	46.1499	53.1044	83.6052	82.3433	75.2957	66.1694	85.2011	40.1717	51.5298	49.6751	46.8739	148.435	50.228	80.0543	64.4353	84.6843	75.5746	59.5785	91.9598	59.4879	66.1867
ENSMUSG00000010097	ENSMUSG00000010097.14	Nxf1	127.146	103.869	86.7981	90.5255	86.9085	85.7256	95.7709	84.5513	89.1416	83.73	92.6421	112.886	93.1455	99.8358	82.5103	79.5651	80.3474	81.7563	102.56	79.0335	83.6937	77.2012
ENSMUSG00000010110	ENSMUSG00000010110.17	Stx5a	22.8467	19.1625	27.7349	25.8943	27.7064	31.3476	21.62	28.9257	28.9552	24.5691	24.5867	32.3529	30.6135	30.741	23.3872	23.7491	25.959	24.669	30.538	28.4568	26.1739	30.9306
ENSMUSG00000010122	ENSMUSG00000010122.14	Slc47a1	66.9286	55.8377	55.9032	61.3555	42.7713	30.2601	45.3262	45.538	39.5087	46.6388	58.0581	37.3437	14.5123	27.2797	44.5064	54.5451	53.3435	54.7182	32.9452	29.1527	32.0388	17.762
ENSMUSG00000010136	ENSMUSG00000010136.14	Pifo	0	0	0	0	0	0.113372	0	0	0	0	0	0	0.254025	0	0	0	0	0	0	0	0	0
ENSMUSG00000010142	ENSMUSG00000010142.12	Tnfrsf13b	0.0626154	0	0.0368361	0	0.0550785	0.0478402	0.0463851	0.0828923	0.125158	0.16103	0.128405	0.140691	1.26249	0.0968438	0.0467654	0.0312728	0.0384555	0.168383	0.481746	0.0135196	0.0629375	0.0473377
ENSMUSG00000010154	ENSMUSG00000010154.7	Spire2	0.113505	0.0485885	0	0.0198052	0.0332808	0.1349	0.0186852	0.450784	0.037813	0	0.058191	0.13224	2.33174	0.0390115	0.0376769	0.0377927	0	0.0369978	0	0.0163382	0.0570443	0.038138
ENSMUSG00000010175	ENSMUSG00000010175.13	Prox1	16.5663	13.842	19.1297	16.6103	17.53	19.8784	22.0749	15.8529	11.3903	15.1716	12.4338	27.1768	18.3082	24.3693	22.9487	18.454	15.5774	18.1178	21.7434	18.6137	13.7476	24.6369
ENSMUSG00000010205	ENSMUSG00000010205.11	Raver1	8.2214	8.96935	8.23079	7.20604	8.32005	8.12317	8.29822	7.98043	7.80074	8.26692	7.06904	9.51291	8.91657	7.86245	7.92946	7.62805	8.05387	7.99551	9.18788	8.68377	8.32022	8.62736
ENSMUSG00000010277	ENSMUSG00000010277.7	2610507B11Rik	51.4764	58.3669	62.8635	57.7639	47.2322	57.9482	57.7751	52.4086	52.9649	54.5331	63.3683	48.92	38.8821	54.3036	57.4426	67.923	60.8839	71.9582	53.9712	46.0378	58.7639	47.0625
ENSMUSG00000010290	ENSMUSG00000010290.7	AI597479	2.08195	2.90493	2.93951	3.28715	2.62329	2.8317	2.5566	2.06588	2.42941	2.13643	2.59629	2.50614	2.44317	2.59924	3.26117	2.73162	2.50199	3.16939	2.68672	2.59509	3.06547	2.58642
ENSMUSG00000010307	ENSMUSG00000010307.7	Tmem86a	7.21355	4.92507	6.69677	3.48925	10.4617	5.92998	8.09455	13.317	11.1791	8.41107	11.0712	6.49693	28.6465	7.46141	5.16024	3.44314	8.07537	5.17886	5.83305	5.91461	5.80512	11.0681
ENSMUSG00000010311	ENSMUSG00000010311.15	Optc	0.0387899	0.049815	0.0304264	0	0.0341209	0.158063	0	0.136937	0.15507	0.0362754	0.0397732	0.0387365	0.216432	0.0799924	0	0.0774933	0	0	0.144698	0.0335013	0.077979	0.156402
ENSMUSG00000010342	ENSMUSG00000010342.16	Tex14	0.00800031	0.0102742	0.320043	0.100509	0.182971	0.04075	0.00790211	0.275368	0.111939	0.194524	0.0328125	0.0319572	0.14609	0.0412455	0.0318676	0.0239742	0.137576	0.0156466	0.0149218	0.283292	0.0160829	0.0645152
ENSMUSG00000010358	ENSMUSG00000010358.13	Ifi35	15.7191	24.9617	15.8527	17.2276	15.5433	16.5757	16.9806	14.0029	22.7004	15.4575	16.797	17.9767	14.4901	15.9043	17.6697	15.4442	18.8557	17.6032	18.2639	18.186	17.9091	20.1495
ENSMUSG00000010362	ENSMUSG00000010362.9	Rdm1	24.7701	20.0673	12.8924	18.2982	17.6141	14.6213	18.0637	10.7262	18.6246	16.5615	21.8375	18.1474	11.8598	10.3832	18.9034	18.7303	14.644	19.355	12.0897	15.195	13.0305	13.5343
ENSMUSG00000010376	ENSMUSG00000010376.15	Nedd8	183.372	199.244	155.936	154.353	113.342	115.546	156.014	125.168	198.333	152.631	171.303	168.939	112.932	150.934	136.518	126.431	128.769	138.858	137.329	133.238	153.479	184.664
ENSMUSG00000010392	ENSMUSG00000010392.8	Gosr1	8.76989	11.9035	14.6249	12.864	17.9477	13.4131	10.4698	11.2533	11.2826	10.6907	12.5867	11.2499	12.6099	11.1379	20.2829	16.4994	19.2235	16.9542	13.7196	14.5018	14.9545	14.8893
ENSMUSG00000010406	ENSMUSG00000010406.12	Mrpl52	385.869	458.06	332.551	258.442	224.106	229.806	358.656	230.964	369.33	334.023	344.419	371.505	222.577	342.269	266.517	288.091	223.008	284.934	370.924	352.059	388.352	442.318
ENSMUSG00000010453	ENSMUSG00000010453.12	Kansl3	9.40464	9.54151	20.3723	32.7231	13.8597	26.5778	15.0462	12.4266	12.1304	15.9029	10.6063	7.48351	12.1507	12.5919	20.8036	20.1852	12.7319	24.7191	16.9039	13.5343	16.2129	13.5582
ENSMUSG00000010461	ENSMUSG00000010461.15	Eya4	0.516726	0.147465	0.225175	0.100181	0.134675	0.175465	0.170128	0.540491	0.267777	0.375845	0.235478	0.248451	1.06782	0.453862	0.533626	0.305867	0.423133	0.655011	0.178476	0.198345	0.230838	0.231496
ENSMUSG00000010476	ENSMUSG00000010476.14	Ebf3	0.00960719	0	0.0602862	0.010058	0.0591556	0	0.0284678	0.0423944	0.00960162	0.0539064	0.00985073	0.0287819	0	0	0	0.0191929	0	0.0187893	0	0	0.00965661	0
ENSMUSG00000010517	ENSMUSG00000010517.7	Faf1	11.9541	36.3447	27.2195	12.2852	22.4105	41.8392	25.6912	27.3308	32.2041	41.5186	31.1416	41.2022	38.5777	29.4074	55.2092	31.8735	17.9592	19.0225	18.6094	31.1084	23.0536	16.9521
ENSMUSG00000010529	ENSMUSG00000010529.6	Gm266	0	0	0	0	0.0329187	0	0	0.0330281	0	0.0349973	0	0	0.189824	0	0	0	0	0	0	0	0.0376158	0.037723
ENSMUSG00000010538	ENSMUSG00000010538.14	Tsacc	7.22268	8.90453	3.28593	6.0493	3.55785	3.09029	5.42186	2.80474	5.48606	2.83688	7.70201	4.03913	1.97835	3.12786	5.03476	5.48312	4.08098	2.82516	5.25383	2.61994	5.22709	2.91221
ENSMUSG00000010554	ENSMUSG00000010554.14	Mettl16	2.37365	3.44535	3.19177	4.03036	3.84252	3.70838	2.95527	3.42398	6.12007	4.91523	2.53608	3.25679	3.65754	3.6712	4.80693	3.54655	3.38109	4.56425	2.75305	3.06643	3.40838	2.79479
ENSMUSG00000010592	ENSMUSG00000010592.9	Dazl	0.0140464	0	0	0	0.0247114	0.0143093	0	0.0123968	0	0.0131359	0.0576101	0.0140271	0.0213746	0	0.0139878	0	0.0172534	0.0549427	0	0.0121314	0	0.014159
ENSMUSG00000010601	ENSMUSG00000010601.14	Apol7a	47.5342	50.8616	79.9326	74.4492	70.8041	67.7074	62.1578	28.5494	33.591	37.4702	38.1287	45.9985	18.8195	44.0245	68.8462	67.3351	67.6615	71.4104	104.782	91.9342	67.3977	47.9998
ENSMUSG00000010607	ENSMUSG00000010607.8	Pigyl	25.982	36.5146	25.8275	25.3195	21.8485	29.4646	37.2842	22.2095	37.4806	30.1048	22.6195	39.6537	22.8354	38.3316	24.9785	20.893	20.0717	24.8479	30.3258	31.5425	31.4538	36.7321
ENSMUSG00000010608	ENSMUSG00000010608.15	Rbm25	71.0375	59.0136	56.2935	41.8267	31.5526	45.6009	53.3717	47.331	25.7456	43.8333	40.5766	50.2894	40.7631	39.6055	45.9223	54.3527	42.2335	38.037	52.2822	36.8627	44.5589	36.5389
ENSMUSG00000010609	ENSMUSG00000010609.15	Psen2	110.832	137.322	94.829	158.814	98.5259	120.571	143.377	95.4088	157.717	143.621	129.746	157.121	102.18	128.825	119.828	95.6784	110.145	104.38	108.139	102.179	121.092	112.573
ENSMUSG00000010651	ENSMUSG00000010651.4	Acaa1b	1852.9	885.925	599.006	1161.51	809.764	715.887	1068.7	2235.54	2221.75	1755.24	2707.83	1142.37	507.836	1077.67	625.663	950.265	705.82	745.769	372.386	473.237	640.568	307.586
ENSMUSG00000010660	ENSMUSG00000010660.3	Plcd1	0.224959	0.192599	0.0588185	0.0942063	0.290226	0.336113	0.192571	0.29119	0.179863	0.210376	0.12302	0.164743	0.859609	0.185564	0.298692	0.134825	0.294741	0.131989	0.391609	0.194288	0.602977	0.272113
ENSMUSG00000010663	ENSMUSG00000010663.4	Fads1	225.802	107.781	162.869	230.68	216.858	167.668	245.375	303.237	275.921	232.752	285.32	143.737	124.753	183.558	55.4409	66.5334	79.9891	38.8822	166.407	123.183	149.713	169.017
ENSMUSG00000010721	ENSMUSG00000010721.15	Lmbr1	0.301907	0.627189	0.800984	1.04119	0.257757	0.217098	0.114018	0.736655	0.514719	0.597888	0.81032	0.230552	0.914326	0.924731	1.40596	1.10871	2.11594	1.58902	1.90461	1.63349	1.04426	0.384882
ENSMUSG00000010751	ENSMUSG00000010751.15	Tnfrsf22	2.47635	1.45759	2.34709	1.858	2.17828	2.06019	1.52872	2.313	1.97993	2.31582	2.17941	2.01957	2.78434	2.06396	1.8084	2.10255	1.5969	1.77581	1.46261	1.7288	2.63429	1.87214
ENSMUSG00000010755	ENSMUSG00000010755.17	Cars	68.4407	59.3436	55.0549	45.2275	52.9443	39.1626	57.7242	52.8631	80.5289	44.4851	49.5709	48.9574	44.4163	49.4484	44.4698	44.9945	43.8815	44.3329	50.6081	47.2038	53.6682	44.3291
ENSMUSG00000010760	ENSMUSG00000010760.5	Phlda2	0	0.127762	0.0780358	0	0.350045	0.304042	0.19653	0.263406	0.0994283	0.279111	0.204016	0.496745	2.82592	1.0258	0.0990704	0	0	0.486425	0.371112	0.773298	0.699985	0.802263
ENSMUSG00000010796	ENSMUSG00000010796.11	Asz1	0.267147	0	0	0	0	0	0	0	0	0.181694	0	0	0.800721	0.0500826	0	0	0	0	0	0	0	0.0244806
ENSMUSG00000010797	ENSMUSG00000010797.6	Wnt2	1.60224	0.346793	1.01672	1.47011	1.48856	1.59554	0.817959	1.00097	1.49336	1.27951	2.54735	0.611249	0.429186	0.909564	1.75689	2.01405	1.14987	1.5844	1.14164	0.699669	1.42953	0.671435
ENSMUSG00000010825	ENSMUSG00000010825.17	Grid2ip	0.00998712	0	0.00783379	0	0.008785	0	0	0.0528851	0	0	0	0	0.0151975	0	0.0198908	0	0	0	0	0.00862547	0	0.0100671
ENSMUSG00000010830	ENSMUSG00000010830.8	Kdelr3	0.46618	0.19956	0.121889	0.0650743	0.218703	0.379922	0.184183	0.658288	0.528031	0.639408	0.0955995	0.37243	3.13708	0.128181	0	0.15522	0.114523	0.151955	0.0579663	0.0805242	0.0624771	0.313276
ENSMUSG00000010911	ENSMUSG00000010911.12	Apip	135.425	144.931	101.076	119.869	89.5239	104.096	150.787	99.6003	147.651	127.414	143.487	119.256	54.9541	115.518	105.844	125.846	121.482	138.85	111.368	96.759	135.71	155.952
ENSMUSG00000010914	ENSMUSG00000010914.10	Pdhx	8.38553	10.8921	13.0346	12.4755	15.8833	15.5601	10.9929	15.9361	12.2162	11.5027	11.3133	10.0794	8.60422	11.3371	13.72	14.3564	17.0881	12.3282	9.16224	13.2415	12.344	12.1278
ENSMUSG00000010936	ENSMUSG00000010936.11	Vac14	17.34	17.0203	12.6347	16.9162	9.75561	8.97952	8.96721	10.4428	8.91002	8.59596	17.4185	6.1906	7.00321	6.1715	13.5486	16.0646	14.9509	15.6652	7.30559	8.38386	7.3559	5.89389
ENSMUSG00000011008	ENSMUSG00000011008.13	Mcoln2	0.032201	0.0413533	0.0884034	0.0337121	0.778939	0.131214	0.254446	0.0852575	0.498826	0.180681	0.0330173	0.0803916	0.163335	0.0332024	0.0801662	0.0482476	0.0197764	0.362119	0.180179	0.0278107	0.04855	0.324589
ENSMUSG00000011034	ENSMUSG00000011034.6	Slc5a1	0.262302	0.108275	0.213095	0.196151	0.23897	0.314926	0.0740236	0.322441	0.140438	0.078846	0.201714	0.233876	3.12191	0.473304	0.223891	0.271367	0.149588	0.256499	0.218407	0.169905	0.16949	0.236074
ENSMUSG00000011096	ENSMUSG00000011096.17	Akt1s1	121.741	124.695	129.164	141.721	139.553	148.66	153.673	132.099	181.938	136.258	148.931	144.595	107.662	111.007	116.03	161.308	139.492	137.482	132.807	162.422	115.632	161.752
ENSMUSG00000011114	ENSMUSG00000011114.18	Tbrg1	18.4533	19.2042	20.0375	16.1197	22.45	18.9174	20.0472	24.3982	29.704	24.7402	16.6965	22.6213	25.6902	17.8244	16.7268	18.1298	18.7979	19.2769	18.0358	16.8843	19.7207	25.797
ENSMUSG00000011148	ENSMUSG00000011148.14	Adssl1	20.2735	16.0108	23.7198	22.5341	18.8999	17.526	25.3771	20.3005	13.1418	18.0734	21.2149	13.8503	9.09175	16.2152	24.0002	19.9481	19.1305	25.9393	16.2208	19.5058	18.8162	15.4702
ENSMUSG00000011158	ENSMUSG00000011158.8	Brf1	11.2703	8.3729	12.4715	13.6262	11.129	10.2219	9.69557	8.53488	7.50917	10.4264	9.26965	11.1822	9.8106	12.8453	11.4646	11.6935	11.5511	11.0447	11.4597	9.71277	11.4744	9.87026
ENSMUSG00000011171	ENSMUSG00000011171.11	Vipr2	0	0.0564206	0.022974	0	0.0257636	0	0.0144648	0	0.0439081	0.0410856	0	0.0438731	0.222847	0.0150999	0	0.0146282	0	0.0143205	0.0273142	0	0	0
ENSMUSG00000011179	ENSMUSG00000011179.8	Odc1	46.7936	47.8888	58.6655	57.4229	46.4158	59.5633	40.1997	52.4811	63.4709	63.5101	75.0167	34.0752	44.2112	35.4633	69.9422	60.0315	53.623	68.3277	36.2388	51.0969	40.6054	50.6657
ENSMUSG00000011254	ENSMUSG00000011254.16	Thg1l	4.15304	1.79714	2.86811	2.50479	1.38979	3.86286	2.00644	2.47009	4.9176	1.3509	2.82345	2.07366	3.86969	1.81528	2.51738	3.20149	1.05351	1.76572	2.39959	3.19694	2.54094	3.09423
ENSMUSG00000011256	ENSMUSG00000011256.16	Adam19	0.170735	0.181458	0.133923	0.375986	0.388407	0.335864	0.174454	0.32215	0.2942	0.275288	0.30787	0.229293	0.752551	0.224608	0.128982	0.20583	0.188021	0.276344	0.230599	0.132203	0.218955	0.451028
ENSMUSG00000011257	ENSMUSG00000011257.19	Pabpc4	26.6791	23.6358	26.487	46.7137	24.0573	46.4262	26.0461	32.1451	37.2518	25.6728	21.5407	37.8656	37.2506	30.831	38.1444	38.9312	19.0922	23.9715	24.5436	36.0652	26.1427	22.6315
ENSMUSG00000011263	ENSMUSG00000011263.16	Exoc3l2	2.51476	1.86318	1.85875	2.56949	2.6481	2.42633	2.32865	2.00601	1.98164	2.05777	3.3719	1.4609	1.63127	2.36857	2.11899	2.89841	2.39093	2.87292	2.4354	1.74378	2.86797	1.94993
ENSMUSG00000011267	ENSMUSG00000011267.8	Zfp296	0.197341	0.434452	0.309584	0.560776	0.520763	0.172314	0.222764	0.124403	0.394453	0.316369	0.0867187	0.30968	0.285996	0.261614	0.308812	0.140801	0.207768	0.303247	0.394361	0.194783	0.17002	0.11367
ENSMUSG00000011305	ENSMUSG00000011305.11	Plin5	20.5412	16.8744	17.4006	24.5089	13.6978	20.5443	15.4632	22.5325	24.5188	20.5512	43.7226	22.4023	16.2405	20.6655	21.0765	29.5106	25.231	18.7043	12.5446	15.514	19.5184	23.5978
ENSMUSG00000011306	ENSMUSG00000011306.7	Sugp1	5.26996	5.54079	4.66066	6.00179	5.69933	4.98836	5.04307	5.323	5.56531	5.66829	4.73002	6.69392	6.14135	5.11058	5.61961	5.24917	5.97803	5.19716	5.38799	5.54426	5.28207	6.44082
ENSMUSG00000011382	ENSMUSG00000011382.8	Dhdh	53.3145	44.2474	42.2414	46.7263	42.3883	40.5875	51.6121	35.0639	32.829	34.7647	39.358	34.8922	18.6895	34.0621	47.4069	46.7316	43.3305	49.0661	41.497	46.2973	43.6146	30.7762
ENSMUSG00000011427	ENSMUSG00000011427.16	Zfp790	3.30275	2.6777	2.72148	3.5276	3.99099	3.41553	4.43199	2.35544	2.28391	4.1338	2.65103	2.23212	3.2321	2.64869	3.10624	4.69867	2.9504	4.04526	2.87783	2.98211	2.85028	2.79115
ENSMUSG00000011589	ENSMUSG00000011589.9	Fsd1	0	0	0	0	2.11777	0	0	2.12481	1.20308	0	2.46859	0	0	0	0	0	1.47862	0	1.12261	0	3.62992	2.42685
ENSMUSG00000011658	ENSMUSG00000011658.16	Fuz	11.4994	17.7546	13.0233	15.2179	14.9456	12.8992	15.8888	7.41212	12.655	15.9497	10.7973	19.6124	14.058	8.85948	17.2414	8.45364	13.5694	14.151	14.6402	16.6271	15.9743	18.6897
ENSMUSG00000011751	ENSMUSG00000011751.16	Sptbn4	0.00425464	0	0.0100119	0	0.00748505	0.017337	0.00420242	0	0	0.0119365	0.0130875	0	0.0107906	0	0.00423687	0.0042499	0.010452	0.00416051	0.0198388	0.0110237	0.0384888	0
ENSMUSG00000011752	ENSMUSG00000011752.6	Pgam1	115.074	113.101	99.3951	112.636	96.0627	85.508	99.5697	108.087	127.213	107.572	123.328	99.7108	70.5279	94.1503	97.7263	96.2939	93.1472	92.9962	83.4509	77.4419	93.0196	98.8073
ENSMUSG00000011831	ENSMUSG00000011831.16	Evi5	29.5421	35.9683	48.8768	45.9304	42.0668	45.6067	42.1751	39.4984	24.5197	36.5743	34.3129	27.3188	38.6184	42.7436	48.1711	38.8636	40.536	38.2726	34.3803	52.4912	36.6193	38.1389
ENSMUSG00000011832	ENSMUSG00000011832.15	Evi5l	3.38615	2.54917	4.46166	1.78126	2.68512	2.10709	2.02652	3.50372	3.00076	3.21345	1.67613	2.91508	3.64669	2.57989	1.17937	2.08275	3.5036	1.8432	2.48894	2.93889	2.0455	2.45487
ENSMUSG00000011837	ENSMUSG00000011837.4	Snapc2	18.1142	19.7918	11.9984	12.1612	11.9377	17.2815	17.6647	16.0376	17.6439	14.6275	12.9719	15.5051	13.8552	14.942	7.38721	6.60575	11.7253	11.0779	11.6373	13.7076	12.8319	23.4183
ENSMUSG00000011877	ENSMUSG00000011877.13	Git1	4.27796	3.61791	4.43774	3.56841	4.82362	4.51154	5.15299	7.12134	5.63112	4.71621	3.8277	4.01737	8.09169	3.46664	3.40576	3.12673	3.56007	3.88856	3.52461	3.54451	5.13899	3.69286
ENSMUSG00000011884	ENSMUSG00000011884.13	Gltp	2.74491	1.96178	2.07819	3.69835	3.23334	3.37983	2.07467	4.84506	3.8645	3.43751	5.31082	2.62195	9.96414	3.10099	3.92189	2.19348	3.63546	2.80088	3.36116	2.86541	2.831	3.27215
ENSMUSG00000011958	ENSMUSG00000011958.17	Bnip2	19.4905	21.0311	24.9003	24.4393	24.357	24.5337	19.4061	22.8957	18.5612	23.7999	24.8544	19.9782	19.1021	25.0399	28.3105	26.1821	29.5264	25.5219	21.5191	21.7283	18.3523	17.4335
ENSMUSG00000011960	ENSMUSG00000011960.12	Ccnt1	16.2812	15.0249	14.4495	13.9415	9.95668	13.1459	11.2115	8.77252	8.76169	7.69441	9.62296	12.8075	9.89882	12.5375	16.0237	9.58045	11.5667	15.6729	10.3489	13.6232	11.9032	13.9986
ENSMUSG00000012017	ENSMUSG00000012017.4	Scarf2	1.56202	1.063	1.46609	0.880559	2.99463	2.23047	1.47691	1.51996	2.45509	1.27349	0.985612	1.63986	8.26174	1.28022	0.970524	2.86718	2.4598	1.9844	0.771926	1.60272	1.51638	0.968944
ENSMUSG00000012042	ENSMUSG00000012042.8	4930579F01Rik	3.09929	1.38441	0.105698	0.141075	0.118532	0.137273	0	0.83248	0.942714	1.76423	0.414502	1.07653	0	0.138942	0.134189	0.134601	0.9931	0.13177	0	0	0	0
ENSMUSG00000012076	ENSMUSG00000012076.8	Brms1l	106.352	107.435	66.0097	47	30.7465	32.0639	70.6858	48.2468	71.3571	50.8135	52.1462	87.1815	37.2243	56.8795	39.7568	41.2028	32.9636	40.8222	45.265	47.3568	62.4413	65.959
ENSMUSG00000012114	ENSMUSG00000012114.17	Med15	30.2633	22.1053	33.3864	26.1084	30.0842	37.515	28.3731	29.5553	25.9356	22.4097	22.9556	30.2965	39.7176	19.1789	24.7966	26.7084	19.807	25.9266	24.4107	32.129	31.4744	35.4954
ENSMUSG00000012117	ENSMUSG00000012117.13	Dhdds	11.8352	15.7845	18.7009	11.8536	13.0676	13.3919	13.7914	11.9709	16.0432	13.8572	10.5185	10.8703	13.0857	9.71556	15.2666	12.2774	14.4673	14.0998	12.8796	15.1765	14.2447	18.3258
ENSMUSG00000012123	ENSMUSG00000012123.17	Crybg2	80.1978	33.2165	30.4962	16.1792	20.6053	5.63437	13.3361	19.3817	55.9271	16.2777	14.5113	49.547	10.3142	11.909	23.3271	11.3744	7.59289	6.84018	11.3778	11.661	4.9053	9.51061
ENSMUSG00000012126	ENSMUSG00000012126.16	Ubxn11	0.187602	0.361385	0.993284	0.0491015	0.247532	0	0	0.248354	0.0468733	0.482463	1.58695	0.0936719	0.404424	0.096718	1.30773	1.63969	0.115217	3.80662	0.218691	0.243037	0	0
ENSMUSG00000012187	ENSMUSG00000012187.13	Mogat1	33.4454	5.75133	1.71905	5.58643	3.10122	0.291207	4.42347	20.6033	11.6182	12.6535	23.9369	2.66434	1.25665	1.37549	4.93418	9.70834	6.3202	3.07487	1.51064	1.23442	0.76621	1.05654
ENSMUSG00000012296	ENSMUSG00000012296.16	Tjap1	3.39717	4.41016	6.66176	5.37355	5.78164	2.74602	4.34023	8.27762	2.80473	3.86759	4.84632	6.37936	8.29744	9.44237	8.93548	7.78265	17.0993	5.308	15.4273	4.08209	6.94065	4.46659
ENSMUSG00000012350	ENSMUSG00000012350.15	Ehf	0.487221	0.132725	0.185295	0.293685	0.194807	2.3764	0.0291661	0.208485	0.132801	0.262337	0.590403	0.530782	12.1546	0.228351	0.176431	0.235965	0.0725404	0.187689	0.178994	0.331534	0.133562	0.0892952
ENSMUSG00000012396	ENSMUSG00000012396.12	Nanog	0.103477	0.186043	0.0811661	0.0866662	0.0910216	0.0210826	0	0.0547944	0.0827335	0.116123	0.04244	0.0413337	0.0314923	0.298745	0.0618268	0.0826892	0.101681	0.0607125	0.1158	0.160864	0	0
ENSMUSG00000012405	ENSMUSG00000012405.16	Rpl15	222.397	247.503	206.189	189.231	143.349	174.517	212.049	154.636	240.949	166.91	221.057	228.796	156.9	226.974	163.277	165.773	152.58	168.764	205.117	212.137	209.404	248.965
ENSMUSG00000012422	ENSMUSG00000012422.14	Tmem167	8.89777	11.0855	10.4294	7.14719	6.37588	7.67335	8.336	9.69669	12.098	9.74352	10.2602	9.05024	7.72974	8.84377	6.85305	6.91074	7.55253	7.312	8.144	7.31268	7.70011	10.9827
ENSMUSG00000012428	ENSMUSG00000012428.9	Steap4	33.7895	63.4542	46.4676	43.3506	39.3966	44.7521	29.4469	69.8532	72.719	83.5128	42.6864	73.8027	46.4696	35.8654	50.0456	54.9911	64.3396	61.7577	45.9051	51.185	38.1729	101.917
ENSMUSG00000012429	ENSMUSG00000012429.9	Mplkip	12.2376	9.4295	9.52069	11.8706	12.9615	13.2807	13.4195	8.1113	13.0792	11.2575	9.57732	10.9239	8.10757	9.06447	9.84867	9.23034	8.58947	9.67117	10.2013	10.4397	11.9491	11.6811
ENSMUSG00000012443	ENSMUSG00000012443.3	Kif11	0.189655	0.131928	0.167359	0.215101	0.278044	0.144902	0.0624422	0.327787	0.244829	0.295601	0.234975	0.165719	1.17845	0.211848	0.22034	0.213124	0.262074	0.170004	0.176867	0.102373	0.254174	0.278795
ENSMUSG00000012483	ENSMUSG00000012483.4	Rpa3	8.14911	7.38078	6.79578	5.56794	6.48913	4.63141	7.96435	6.13216	8.4873	5.53514	5.71705	7.36693	4.69916	5.21841	3.58771	5.56949	7.79698	5.11682	5.91972	6.37129	6.72527	5.96624
ENSMUSG00000012519	ENSMUSG00000012519.14	Mlkl	3.767	5.31745	2.85712	4.92158	4.95668	2.09317	3.72076	4.47858	5.66278	6.17219	3.28791	4.35251	12.112	3.78785	2.94521	3.60731	2.98272	3.37923	3.45494	2.25856	3.16053	4.83277
ENSMUSG00000012535	ENSMUSG00000012535.14	Tnpo3	25.9848	20.7956	25.9981	35.5595	24.2463	30.2894	25.4371	21.6693	22.2868	24.4579	17.9855	24.2247	21.7787	20.9957	28.9588	37.7138	32.8485	28.7457	24.7826	22.9513	18.9433	27.9759
ENSMUSG00000012609	ENSMUSG00000012609.19	Ttll5	6.77126	6.63782	5.2582	6.78183	5.00323	6.46109	6.30915	5.41826	3.83483	4.3693	3.05488	5.04892	4.39633	4.23565	6.7205	6.83135	5.15667	5.01024	5.95687	7.583	4.0156	4.27732
ENSMUSG00000012640	ENSMUSG00000012640.16	Zfp715	2.10141	2.23339	3.53821	3.33796	4.23873	2.1315	1.9772	1.51087	1.16778	1.94824	1.81104	5.22819	4.07527	3.24079	2.13773	3.47431	3.69376	2.01063	4.78948	2.39379	2.2761	2.30998
ENSMUSG00000012705	ENSMUSG00000012705.16	Retn	0.115563	0	0	0	0	0	0	0.0509954	0.115496	0.108072	0.118492	1.03863	0	0	0	0.057717	0	0	0	0	0.116157	0
ENSMUSG00000012819	ENSMUSG00000012819.15	Cdh23	0	0	0.025057	0	0	0	0	0	0.0319261	0	0	0.542311	0.13773	0	0	0.0159545	0	0	0	0	0.064218	0
ENSMUSG00000012848	ENSMUSG00000012848.15	Rps5	246.375	272.016	227.888	215.625	176.826	217.501	275.886	170.441	301.499	225.325	284.226	282.17	224.396	288.146	206.644	203.616	189.823	202.161	253.377	272.483	256.15	308.001
ENSMUSG00000012889	ENSMUSG00000012889.8	Podnl1	0.0392253	0.0503741	0.0820477	0.0547547	0.0230026	0.106558	0.0516584	0.069237	0.0522701	0.14673	0.0402196	0.0652854	0.0862182	0.0539268	0.0390614	0.0522421	0.0803014	0.0895008	0.0853544	0.0338773	0.105139	0.0395395
ENSMUSG00000013033	ENSMUSG00000013033.16	Adgrl1	7.44206	1.6904	4.22257	1.14838	1.67739	6.36074	1.66683	7.28292	1.16373	1.46768	2.94155	4.85343	14.8342	1.23541	2.63837	3.40504	2.65322	3.44893	2.28195	4.75133	4.56284	0.969604
ENSMUSG00000013076	ENSMUSG00000013076.17	Amotl1	1.56762	1.2143	0.907582	1.08544	1.44825	1.76595	1.01587	1.66534	0.729476	0.988971	1.21615	0.836571	3.84115	0.970679	1.44957	1.57002	1.47726	1.17201	1.3575	1.37538	1.36726	1.02419
ENSMUSG00000013083	ENSMUSG00000013083.8	2200002J24Rik	0	0.644136	0	0	0	0	0.495418	0	0.501284	0	0	0	1.65371	0	0	0	0	0	0.467756	0	0	0
ENSMUSG00000013089	ENSMUSG00000013089.15	Etv5	0.51369	0.970871	0.486561	1.7656	0.647949	0.740522	1.80935	1.32587	0.687752	2.27506	0.596278	1.01629	2.83669	1.15927	2.61563	1.15209	1.69053	3.38359	1.4462	2.37732	1.08138	0.517805
ENSMUSG00000013150	ENSMUSG00000013150.15	Gfod2	3.04032	2.47744	1.87636	3.19915	2.47073	3.14437	1.76826	4.04531	4.59639	3.24734	2.78508	4.2999	2.95124	4.02599	2.07476	2.29697	4.09463	2.44485	3.10878	2.50584	1.64432	2.62908
ENSMUSG00000013155	ENSMUSG00000013155.10	Enkd1	0.43715	0.249511	0.285746	0.203406	0.44862	0.519551	0.215892	0.72875	0.533984	0.613217	0.448231	0.509306	1.12101	0.350579	0.36277	0.412403	0.566786	0.213739	0.407674	0.419498	0.170877	0.685457
ENSMUSG00000013158	ENSMUSG00000013158.6	4933405L10Rik	0	0.222258	0	0	0	0	0	0.0509139	0.0576557	0	0	0	0	0	0	0.11525	0.212581	0	0	0	0	0
ENSMUSG00000013160	ENSMUSG00000013160.7	Atp6v0d1	45.384	53.9448	49.7725	48.6105	45.6342	47.5938	53.6216	46.9183	59.8837	46.434	52.7104	43.857	37.4862	46.2553	52.6529	48.1586	44.262	51.7809	48.4539	45.959	46.6178	52.5054
ENSMUSG00000013236	ENSMUSG00000013236.17	Ptprs	2.22733	3.53729	3.3875	2.01145	5.14487	2.30365	3.29159	6.34741	1.6313	3.97509	1.20292	2.86947	12.626	1.47263	2.91222	1.22282	2.5479	2.51058	2.99681	3.71516	0.922861	2.24517
ENSMUSG00000013275	ENSMUSG00000013275.9	Slc41a1	3.33835	4.8281	3.54852	4.27893	3.01885	9.01055	4.37595	3.13902	5.0358	5.23727	1.85544	4.79811	7.11357	3.02395	2.79623	5.28242	2.18439	4.6374	2.86594	7.67954	4.37472	4.67024
ENSMUSG00000013353	ENSMUSG00000013353.10	4931406B18Rik	0.0873477	0.062319	0.0532891	0.101607	0.0597597	0.0593213	0.172551	0.0171309	0.00969967	0.0181523	0.0696593	0.135687	0.0738432	0.0200142	0.038659	0.0387779	0.0476845	0.0284717	0.0633563	0.0670566	0.0780418	0.0684813
ENSMUSG00000013367	ENSMUSG00000013367.5	Iglon5	0.532646	0.351791	0.143246	0.207124	0.174027	0.170535	0.240507	0.282054	0.380241	0.213479	0.234064	0.319148	0.640707	0.251067	0.197014	0.30403	0.261702	0.25299	0.269654	0.446882	0.260045	0.552253
ENSMUSG00000013415	ENSMUSG00000013415.9	Igf2bp1	0.252247	0	0	0	0.0369809	0	0.0830503	0	0.0840337	0	0.172428	0	0	0	0	0	0	0	0	0	0.084515	0
ENSMUSG00000013418	ENSMUSG00000013418.8	B4galnt2	0	0.0314852	0	0	0	1.37366	0	0	0	0	0	0	0	0	0	0	0	0	0	0	0	0
ENSMUSG00000013419	ENSMUSG00000013419.7	Zfp651	1.34515	0.983698	0.351706	0.430305	0.558749	0.589996	0.775036	1.54991	0.242733	0.541616	0.842872	0.578362	2.47336	0.577907	0.651159	1.00773	1.23919	1.02308	0.522686	0.677686	0.600918	0.659128
ENSMUSG00000013465	ENSMUSG00000013465.19	Nelfb	17.5515	13.5529	20.2252	17.4348	17.809	17.2699	23.546	22.1288	28.0511	24.3581	16.2697	20.2181	24.5253	20.6055	21.2794	18.5412	19.9958	19.3223	20.2419	24.0791	23.2089	17.5789
ENSMUSG00000013483	ENSMUSG00000013483.14	Card14	0.0097367	0.0250082	0.0229121	0	0.0171294	0	0.0192344	0.0171864	0.0291932	0.0728442	0.019967	0.00972329	0.0444493	0.0803159	0.0193921	0	0.0119597	0	0.0181604	0.0084092	0.00978679	0.0196294
ENSMUSG00000013495	ENSMUSG00000013495.15	Tmem175	4.68137	5.47515	5.04902	5.46993	5.18412	3.91736	5.03675	5.03535	4.74131	5.62873	5.31433	5.13407	4.56891	3.90035	4.43289	4.38389	3.85056	4.72085	4.52164	4.87339	5.71376	4.5714
ENSMUSG00000013523	ENSMUSG00000013523.13	Bcas1	0	0	0	0	0.0463069	0.107257	0	0.0929216	0	0.344616	0	0.105142	0.0267027	0	0	0	0.0646625	0	0	0.636525	0.158743	0
ENSMUSG00000013539	ENSMUSG00000013539.14	Tango2	40.4046	49.4737	57.9398	53.0021	50.6399	47.3985	49.1476	34.8508	36.3334	47.2092	50.1793	33.0784	23.8697	34.9993	61.9382	65.9334	63.6061	62.4721	42.1767	42.7661	40.2732	41.4087
ENSMUSG00000013584	ENSMUSG00000013584.5	Aldh1a2	0.0716891	0.138098	0.0702903	0.0375267	0.18918	0.219092	0.123916	0.0949045	0.125383	0.033521	0.202143	0.161078	1.20908	0.277194	0.0356948	0.107414	0	0.12268	0.100283	0.0154788	0.108087	0.0361317
ENSMUSG00000013593	ENSMUSG00000013593.12	Ndufs2	353.662	370.722	339.557	386.963	323.006	317.227	369.693	325.796	375.004	374.48	398.22	322.863	193.642	304.231	357.223	376.669	354.294	380.315	314.066	335.02	309.873	316.327
ENSMUSG00000013611	ENSMUSG00000013611.14	Snx31	0.0172379	0.0221374	0	0.0360937	0	0	0	0	0	0	0	0.0172142	0.0262311	0	0	0.0344374	0	0	0	0.0297754	0.0173266	0
ENSMUSG00000013622	ENSMUSG00000013622.15	Atraid	210.941	203.171	164.334	197.804	138.216	141.187	200.438	149.757	185.84	168.526	231.982	156.555	99.7181	190.868	182.433	170.69	158.339	174.117	164.6	168.961	156.255	153.807
ENSMUSG00000013629	ENSMUSG00000013629.16	Cad	0.305466	0.412577	1.89618	1.82507	1.28326	2.15144	1.16005	1.21316	1.19484	1.30519	0.712821	1.29381	2.56191	1.02635	1.64158	1.43619	1.49436	1.921	1.34085	1.83308	1.47166	2.75529
ENSMUSG00000013646	ENSMUSG00000013646.17	Sh3bp5l	10.3659	4.56751	9.70461	13.0164	15.9902	13.8114	10.4188	14.4873	18.2893	15.8344	11.9378	11.9302	13.7848	13.4465	12.1994	11.6296	8.32655	8.44217	10.3473	13.4945	7.82205	14.1872
ENSMUSG00000013662	ENSMUSG00000013662.5	Atad1	15.3947	17.9976	15.7986	17.7981	16.4408	18.5524	18.7672	14.7551	14.6256	15.2397	16.1604	16.2596	13.1027	16.3091	21.0109	18.9229	18.9267	18.7178	16.9706	18.49	17.1728	15.518
ENSMUSG00000013663	ENSMUSG00000013663.7	Pten	20.0816	18.1943	21.5904	25.7139	21.3382	24.6659	21.5782	22.7989	17.5601	21.3399	21.2495	21.1113	19.3807	22.6937	22.6247	22.5678	21.226	19.4249	24.2049	22.8031	21.1128	20.694
ENSMUSG00000013698	ENSMUSG00000013698.12	Pea15a	7.76632	5.63099	6.57409	5.42052	7.78508	5.85132	5.49755	12.7089	10.2682	10.4404	9.22404	6.43071	19.4752	7.14032	4.72089	5.12329	4.59086	5.14211	6.50331	5.58955	5.62703	6.9152
ENSMUSG00000013701	ENSMUSG00000013701.13	Timm23	90.2156	77.6842	60.2082	76.6125	52.373	56.9147	71.2955	50.0676	82.0572	61.4005	84.9295	74.8876	42.7038	64.8017	66.3751	70.0643	56.4916	72.0468	60.5958	64.4535	69.3192	73.1251
ENSMUSG00000013707	ENSMUSG00000013707.3	Tnfaip8l2	0.951441	0.743744	0.746301	0.996091	0.946083	1.34851	0.735466	1.20479	1.81909	1.97296	1.78146	0.950131	2.16124	1.36491	0.535525	1.07434	1.16867	0.930392	0.925867	1.03608	0.997916	1.45944
ENSMUSG00000013736	ENSMUSG00000013736.16	Trnt1	3.52239	4.59208	4.96769	6.68627	5.97775	5.67241	5.37688	6.37442	4.44489	6.2221	5.78234	6.73307	6.17219	5.75973	6.11186	6.98362	8.1943	6.50621	7.41589	6.97543	4.86374	5.27211
ENSMUSG00000013766	ENSMUSG00000013766.11	Ly6g6e	0.121322	0.0519348	0	0	0.0355728	0.247183	0.0798883	0.035691	0.242503	0.037819	0	0.0807697	0.0410258	0.250189	0.523531	0	0	0.0790917	0.377138	0.0698538	0.0406486	0
ENSMUSG00000013787	ENSMUSG00000013787.15	Ehmt2	29.0396	29.7346	29.064	28.1195	28.0862	34.0439	31.2398	31.3401	32.1413	34.9329	28.6669	34.2047	35.6019	33.8546	25.1756	22.2956	24.5637	30.6162	43.9787	33.5171	34.1608	29.451
ENSMUSG00000013822	ENSMUSG00000013822.7	Elof1	37.9276	43.1015	34.7306	36.0869	26.1314	27.7795	35.3341	28.4697	46.178	33.1362	35.1687	35.7806	24.7883	35.775	36.4707	28.598	29.7348	29.9369	32.3038	37.457	35.5014	42.6317
ENSMUSG00000013833	ENSMUSG00000013833.15	Med16	7.3769	8.63188	7.61098	7.02343	7.68728	5.42018	7.24827	8.72229	8.87541	7.63184	7.45849	6.89189	6.57103	7.89784	8.83066	7.38152	7.32467	12.2784	7.80236	8.12486	7.33735	10.9078
ENSMUSG00000013846	ENSMUSG00000013846.10	St3gal1	23.5366	23.4581	19.035	33.068	30.1756	29.8218	30.1096	28.9122	26.1566	28.4965	20.1049	39.9631	25.5177	37.6811	30.7024	30.3421	32.1912	20.603	28.6294	23.4207	27.0769	36.8736
ENSMUSG00000013858	ENSMUSG00000013858.14	Tmem259	66.6278	71.5183	70.2842	61.9459	55.4244	59.7874	62.6301	56.5968	69.527	55.3897	62.3299	66.4562	47.9961	66.0813	58.7627	57.4654	55.9762	57.9188	60.0841	64.9354	70.5483	69.4191
ENSMUSG00000013878	ENSMUSG00000013878.18	Rnf170	8.40475	6.91169	10.178	7.46129	7.86868	8.37425	5.61935	8.23101	6.97534	7.58413	8.71861	7.81646	5.76529	6.96837	9.16501	8.72678	6.92771	6.87304	7.43698	7.556	8.48505	6.39122
ENSMUSG00000013921	ENSMUSG00000013921.15	Clip3	0.201222	0.425624	0.436371	0.136313	0.239473	0.397916	0.175369	0.47009	0.449529	0.321009	0.0606832	0.791959	3.82451	0.488187	0.106084	0.66211	0.189007	0.104172	0.574001	0.214678	0.166565	0.536913
ENSMUSG00000013928	ENSMUSG00000013928.13	Thap8	0.106529	0.136808	0.167121	0.0371761	0.124942	0.0723483	0.140295	0.094018	0.0354892	0.0996235	0	0.0354608	0.108071	0.036614	0.0707228	0.0354702	0	0.347241	0.0331154	0	0.0356924	0
ENSMUSG00000013973	ENSMUSG00000013973.12	Dedd	81.4651	107.239	42.5375	71.3456	35.6714	72.8449	75.3694	95.1928	95.5671	105.917	83.4072	71.2887	35.5407	69.5245	72.403	52.8514	90.338	67.9304	74.0701	66.0061	78.0252	85.2621
ENSMUSG00000013974	ENSMUSG00000013974.3	Mcemp1	0.0870203	0	0	0	0.0255153	0.059099	0	0.0512002	0.260909	0.0813792	0.0594841	0.0579336	0.205986	0.0299088	0	0.0579488	0	0.05673	0.0811528	0.175364	0.058312	0.0584782
ENSMUSG00000013997	ENSMUSG00000013997.10	Nit1	64.8796	64.1692	65.6893	71.0206	67.1479	64.0004	79.981	67.2886	72.2783	71.3296	74.7281	64.0752	41.184	62.3389	72.5762	66.9841	67.8379	77.296	68.3149	73.242	67.0597	59.1857
ENSMUSG00000014030	ENSMUSG00000014030.15	Pax5	0.0372543	1.81205	0.0109582	0.45828	0.0368664	0.203989	0.193184	0.0164395	0.12566	1.12357	0.0143245	0.153462	0.0236209	1.43088	0.0185494	0.0325612	0.0228799	0.0182151	1.15084	2.13964	1.24976	1.427
ENSMUSG00000014039	ENSMUSG00000014039.18	Prdm15	0.812552	0.495399	2.20822	1.02254	0.736406	0.685615	0.802578	0.478082	0.902312	1.10528	0.807903	0.926181	2.12739	0.9563	0.465879	0.598486	0.604888	0.939043	1.13282	1.09164	1.62521	1.67949
ENSMUSG00000014074	ENSMUSG00000014074.17	Rnf168	3.44302	3.88119	3.57088	4.40561	3.23891	3.78024	3.70304	3.35096	2.77193	3.21982	3.28514	3.82031	3.52681	3.57967	4.14293	3.97416	4.28783	4.06827	3.38925	3.88219	3.79719	3.78873
ENSMUSG00000014075	ENSMUSG00000014075.15	Tctex1d2	2.03607	1.85786	1.9333	1.45847	2.35657	0.982499	1.05846	1.37135	1.92779	1.40301	1.31854	0.535069	1.87529	0.994445	1.81414	1.39155	2.10604	1.72905	0.799487	0.555306	0.538564	1.6203
ENSMUSG00000014077	ENSMUSG00000014077.13	Chp1	113.875	140.485	167.312	167.195	153.367	179.656	151.921	127.893	115.676	116.084	155.845	123.332	75.7783	148.088	191.124	170.868	162.335	170.147	158.86	213.958	174.294	153.141
ENSMUSG00000014158	ENSMUSG00000014158.12	Trpv4	0.179967	0.0770395	0.129401	0.141309	0.105537	0.183335	0.0592527	0.132359	0.119909	0.224401	0.153774	0.13479	0.798752	0.154636	0.298692	0.359533	0.350005	0.293309	0.503498	0.116573	0.0753721	0.151174
ENSMUSG00000014164	ENSMUSG00000014164.15	Klhl3	1.27811	1.56455	1.57419	1.18435	1.25344	1.23	1.52565	1.1808	0.983846	1.31733	1.2882	1.51533	1.37937	1.46366	1.50566	1.37447	1.74361	1.32961	1.47089	1.34811	1.21908	1.29931
ENSMUSG00000014177	ENSMUSG00000014177.10	Tvp23b	8.42565	9.22552	10.8112	8.82105	11.0101	7.76466	9.59702	9.73571	10.2217	9.42803	9.58806	8.41405	11.1045	6.35254	8.51171	11.2379	10.8279	11.6207	8.06192	8.4126	7.63679	8.27222
ENSMUSG00000014195	ENSMUSG00000014195.15	Dnajc7	55.3514	57.8205	50.0355	68.62	60.8018	63.8137	71.3402	52.4847	55.5892	66.8504	57.6543	60.6679	53.4134	61.2487	65.8081	63.7854	59.6974	65.8103	67.168	61.5632	60.1821	60.0814
ENSMUSG00000014198	ENSMUSG00000014198.15	Zfp385c	0.0286956	0.0368516	0.0225085	0	0.0126208	0	0	0.0126627	0	0.0536708	0.029423	0.0286561	0.0654996	0	0.0142879	0	0	0	0	0	0.0144216	0
ENSMUSG00000014226	ENSMUSG00000014226.10	Cacybp	15.2209	12.7836	12.5065	11.603	14.3306	17.8345	15.4056	20.5841	27.185	17.8063	16.7045	15.0843	15.676	16.3506	15.676	16.0421	15.2127	15.9311	12.1706	14.2953	14.0776	14.176
ENSMUSG00000014232	ENSMUSG00000014232.14	Cluap1	3.18648	4.39528	2.35132	3.63255	2.61607	2.95756	2.7044	3.43719	4.62361	3.907	2.95263	2.63996	2.65791	2.45809	2.77358	3.74878	3.36313	2.93133	2.35529	2.87435	4.60265	2.40305
ENSMUSG00000014243	ENSMUSG00000014243.5	Zswim7	17.3075	12.3161	12.6355	12.3151	10.2154	10.304	16.503	12.0347	16.7733	13.6631	19.8204	9.80154	5.96666	10.7383	11.1171	11.1512	12.9762	15.0196	9.01352	9.70634	9.56431	12.386
ENSMUSG00000014245	ENSMUSG00000014245.8	Pigl	3.32056	3.05973	2.33973	2.39615	2.77235	2.08312	3.11303	2.5001	2.49366	2.63161	2.78919	2.51041	2.68347	1.83764	2.466	2.47359	1.58999	2.12804	2.81674	2.44657	3.16793	2.38272
ENSMUSG00000014294	ENSMUSG00000014294.4	Ndufa2	200.58	206.187	127.428	157.788	95.8897	102.394	165.761	107.063	190.296	146.173	187.781	164.575	68.2815	135.342	120.246	125.53	111.102	123.218	124.287	122.828	131.262	165.672
ENSMUSG00000014301	ENSMUSG00000014301.13	Pam16	104.108	110.51	61.3013	64.0966	76.4383	48.8606	62.144	59.5112	80.3622	46.437	76.6613	85.6512	30.053	91.3457	65.1821	85.3919	50.5964	77.2503	63.147	87.721	88.1957	99.2542
ENSMUSG00000014303	ENSMUSG00000014303.13	Glis2	1.50563	0.672548	1.57467	1.71336	0.479857	1.00031	0.452612	2.48429	2.46432	1.18356	1.36481	1.00237	9.41913	0.854976	1.26032	1.04623	0.482449	0.597465	0.956426	1.03652	0.723791	0.879823
ENSMUSG00000014313	ENSMUSG00000014313.15	Cox6c	444.539	410.222	268.432	319.119	256.149	253.144	363.779	244.732	351.329	315.075	396.738	356.057	130.189	291.981	252.023	264.25	262.454	266.68	290.409	247.785	304.366	324.735
ENSMUSG00000014329	ENSMUSG00000014329.14	Bicc1	1.23072	0.63792	0.616436	0.605427	0.965192	1.24619	0.461346	1.26939	0.733557	0.714136	0.7982	1.00691	14.7981	1.4601	0.553725	0.777598	0.992624	0.724994	0.656836	0.761974	0.42477	0.896802
ENSMUSG00000014349	ENSMUSG00000014349.7	Ube2z	9.96298	10.3075	10.4752	11.3384	10.603	12.1027	11.5633	10.6467	11.8639	10.2633	10.8182	11.7197	12.5313	11.7929	10.4395	9.62464	10.3558	9.74256	12.0319	11.7086	12.4258	12.2864
ENSMUSG00000014353	ENSMUSG00000014353.14	Tmem87b	9.53806	5.71822	8.8878	9.83846	9.92576	7.97376	7.02523	10.9619	9.56767	7.38565	11.2817	9.2558	8.46362	7.56328	9.04315	10.3702	9.12501	9.6135	7.83498	8.69304	7.65558	7.45298
ENSMUSG00000014355	ENSMUSG00000014355.10	Anapc1	12.5273	13.7306	16.3051	19.2804	16.2398	18.901	15.7577	15.3488	14.7519	16.3498	13.0174	15.8857	20.8163	17.112	22.2995	17.1275	16.834	19.7887	21.8674	17.1471	17.6653	14.0461
ENSMUSG00000014361	ENSMUSG00000014361.5	Mertk	5.66383	4.96476	4.9236	6.6477	6.76468	6.02389	6.19993	5.01699	5.65016	6.21023	7.01151	4.72201	6.00937	5.80781	6.05413	6.72673	7.37819	8.06897	7.66608	6.07638	6.63309	4.17976
ENSMUSG00000014402	ENSMUSG00000014402.15	Tsg101	68.0386	76.6197	82.7495	70.156	72.361	72.6927	75.3209	63.6745	77.8713	66.9536	81.5121	58.4752	62.8505	66.6508	81.2109	71.4359	70.8571	75.1108	68.3148	75.7562	73.9487	74.0002
ENSMUSG00000014418	ENSMUSG00000014418.16	Hps5	10.4196	5.29163	11.0522	10.6111	10.3528	10.4457	9.07542	12.5607	5.72746	12.4681	8.47415	6.88166	8.99686	7.49612	9.78653	11.9219	12.4785	11.208	8.1049	10.5738	10.5684	8.49794
ENSMUSG00000014426	ENSMUSG00000014426.9	Map3k4	4.82147	4.65779	5.717	5.3196	5.14722	5.92576	4.92473	5.73728	4.81002	5.57746	4.27802	4.84941	6.0504	4.73935	5.30991	5.12737	5.50759	4.72326	4.59324	4.85937	5.29001	4.76411
ENSMUSG00000014444	ENSMUSG00000014444.17	Piezo1	5.09735	3.72797	1.92461	4.23306	3.49584	2.81639	4.4545	2.50097	7.73657	4.55685	2.4804	2.62281	10.5088	1.95981	1.96159	5.38508	2.73791	4.71422	3.36784	1.67141	2.46626	2.96098
ENSMUSG00000014453	ENSMUSG00000014453.4	Blk	0.0347746	0.0669876	0.0409152	0.0364065	0.107061	0.0177126	0.0171739	0.0460358	0.0695089	0.0813009	0.0534842	0.0347267	0.0529168	0.017928	0.051944	0	0.405783	0.0510079	0.0648597	0.0450501	0.192244	0.0525797
ENSMUSG00000014470	ENSMUSG00000014470.4	Rnf166	7.54248	7.36155	9.53699	7.77009	9.20885	10.3882	9.05908	8.99981	8.59345	9.39532	10.6106	7.44171	10.4828	10.0479	7.96164	9.67375	7.11514	7.81815	6.02103	9.74515	10.9171	8.88019
ENSMUSG00000014496	ENSMUSG00000014496.8	Ankrd28	4.34647	5.45481	7.10478	5.92269	7.95659	7.37546	5.28853	7.62289	3.06486	5.02452	4.75461	4.87147	4.99583	5.32314	7.75772	6.5217	7.72343	8.28296	6.4866	5.48396	5.13322	4.18808
ENSMUSG00000014498	ENSMUSG00000014498.9	Ankrd52	4.61964	4.30364	5.20631	5.07115	5.31951	7.1703	4.52214	5.7225	3.62635	3.80153	3.39376	4.62506	8.74454	6.01648	5.43463	6.4591	4.73949	4.98475	5.92577	5.59998	5.61004	5.50114
ENSMUSG00000014503	ENSMUSG00000014503.14	Pkd2l2	0.057536	0	0.0451306	0.0200787	0.0168702	0	0	0.13541	0.0191675	0.0717416	0.0589945	0	0.0486406	0.0395501	0.0763942	0.0383145	0.070672	0.0937717	0.0178855	0	0.057832	0.0386646
ENSMUSG00000014504	ENSMUSG00000014504.16	Srp19	23.4396	30.5393	27.6322	21.6862	19.7192	21.657	21.604	20.2057	36.7735	24.023	25.5709	26.3333	18.2489	27.0491	22.5953	20.2826	23.6857	19.856	20.6519	22.3624	22.7384	27.3364
ENSMUSG00000014542	ENSMUSG00000014542.3	Clec4f	49.1721	28.6788	46.4776	64.8394	67.387	63.3952	35.208	55.0347	78.9018	85.6044	99.6596	45.1964	33.637	74.8676	76.9658	63.0961	65.6756	80.9445	88.5	47.5377	55.5818	62.9865
ENSMUSG00000014543	ENSMUSG00000014543.14	Klra17	0	0	0	0	0	0	0	0.034606	0	0	0.16082	0	0.0795572	0.121291	0	0	0	0	0	0	0.0394128	0.0395252
ENSMUSG00000014547	ENSMUSG00000014547.10	Wdfy2	3.70438	3.60691	3.88028	3.61806	4.05152	3.99152	3.65891	3.51924	2.8301	2.94542	3.34202	3.23759	3.51176	3.87917	4.50611	4.47956	4.2236	4.37404	3.94505	3.30913	3.82219	2.84278
ENSMUSG00000014550	ENSMUSG00000014550.14	Rbsn	1.87844	1.39953	1.94583	2.60461	3.02719	2.24956	1.9262	1.89195	1.70538	3.89552	2.12455	1.71118	3.05119	1.61158	5.19055	3.11531	4.62343	3.31621	2.50064	1.60376	3.2069	2.58729
ENSMUSG00000014551	ENSMUSG00000014551.8	Mrps25	24.7138	28.2737	19.1804	22.1383	13.2424	17.3751	17.2764	15.36	23.2209	20.4262	20.3436	17.6408	12.006	18.7528	23.224	19.5577	16.9952	18.0401	17.0421	17.8871	16.7064	21.4907
ENSMUSG00000014554	ENSMUSG00000014554.13	Dguok	45.4812	26.5016	27.2621	28.285	39.5291	34.4379	38.0839	33.3099	33.1074	26.9163	32.9919	31.3185	24.8602	28.5573	40.2889	38.921	16.5094	33.323	32.0325	28.3756	26.8833	42.8347
ENSMUSG00000014592	ENSMUSG00000014592.20	Camta1	74.9019	33.4951	52.9819	62.3134	25.2956	44.2832	68.698	50.7593	57.4806	33.7724	39.086	54.7634	22.3887	79.2998	58.6057	57.4498	51.7515	43.1621	64.8621	51.9828	36.2992	59.997
ENSMUSG00000014599	ENSMUSG00000014599.10	Csf1	4.84341	4.17174	3.35149	2.02215	5.25152	5.12782	3.74334	5.77262	4.28488	4.84417	2.23554	5.23128	10.5247	3.84736	4.48803	4.09258	4.65512	4.39284	4.72153	4.14515	2.66214	5.7672
ENSMUSG00000014601	ENSMUSG00000014601.13	Strip1	3.70688	5.43119	6.79448	4.66767	3.26069	5.06094	5.72483	3.57507	3.79385	3.77631	5.74699	4.33782	4.9365	4.49202	4.40177	5.11513	2.80076	4.98264	3.61137	3.52053	3.30342	6.13774
ENSMUSG00000014602	ENSMUSG00000014602.15	Kif1a	2.58199	0.176846	0.135019	0.0720842	0.272544	0.175353	0.238028	0.941883	0	0.160974	0.141197	1.44392	3.63218	0.461462	0.171414	0.240717	2.74862	0.403978	0.256842	0.475725	0.138415	0.208214
ENSMUSG00000014606	ENSMUSG00000014606.14	Slc25a11	44.0923	45.4601	67.8166	65.7357	57.1955	56.7456	58.6954	51.0269	53.1717	53.9857	66.5482	48.9372	33.6158	52.1249	61.9932	61.2322	64.8738	71.7643	66.3851	55.8741	50.8129	49.2171
ENSMUSG00000014609	ENSMUSG00000014609.16	Chrne	1.42265	0.140539	0.343357	0.45828	0	1.00334	0.972822	0.289746	0.328113	0.921065	1.3465	0.109284	0.0555092	0.225675	0.43591	0.109313	0.268839	0.107013	0	0	0	0
ENSMUSG00000014633	ENSMUSG00000014633.15	Cmc2	18.0567	22.4409	23.555	24.3923	10.8735	11.0104	17.899	17.1355	19.2752	17.2493	22.0979	16.61	6.40147	15.6153	17.1434	17.1315	13.6732	21.3279	16.3564	15.9861	16.4582	19.3756
ENSMUSG00000014668	ENSMUSG00000014668.15	Chfr	10.1829	8.45119	7.46209	12.1595	12.7147	9.83239	9.35086	11.0656	7.54619	10.8184	9.96749	7.03288	9.28786	9.76147	8.78369	9.96394	13.5571	9.59632	11.3482	11.4469	9.8175	8.72826
ENSMUSG00000014686	ENSMUSG00000014686.8	Ceacam16	0	0	0	0.0631715	0.0265385	0	0.0297996	0.133133	0.0603049	0	0	0.120514	0.13773	0.0933244	0	0	0	0.0295025	0.0281357	0.0521131	0.0606503	0
ENSMUSG00000014704	ENSMUSG00000014704.10	Hoxa2	0.0946616	0.243134	0.0928145	0.0991039	0.145718	0.144649	0.373999	0.167088	0.118258	0.309838	0.242653	0.212695	0.564186	0.219612	0.353498	0.141834	0.37789	0.185135	0.264837	0.204389	0.142723	0.166985
ENSMUSG00000014725	ENSMUSG00000014725.16	Adam28	0.221156	0.267307	0.204085	0.313252	0.160206	0.331314	0.154194	0.0688878	0.182023	0.0608292	0.0933725	0.285807	0.112178	0.120723	0.0647741	0.16893	0.0958757	0.152656	0.194112	0.0561774	0.0653804	0.11802
ENSMUSG00000014748	ENSMUSG00000014748.13	Tex261	39.2158	38.123	54.6499	57.296	41.4695	47.3859	41.4783	40.3725	49.042	43.595	54.0568	41.6322	41.1513	34.7484	53.3482	47.4561	48.3933	51.6134	40.9398	50.9613	36.9922	36.4027
ENSMUSG00000014763	ENSMUSG00000014763.8	Fam120b	5.41816	5.43482	5.03631	5.50417	4.55731	5.10635	4.88301	4.4779	4.04597	5.21722	4.59036	4.15737	4.83668	4.32413	5.40315	4.96875	5.38618	5.53776	5.28121	4.96365	4.76913	3.98046
ENSMUSG00000014767	ENSMUSG00000014767.17	Tbp	15.3563	9.42048	8.4728	8.86128	13.9688	9.64893	9.5545	10.3157	9.74819	13.6446	8.26537	12.0346	10.7537	9.89093	9.55256	13.6482	9.80243	17.6572	11.2763	12.9493	14.0173	10.8477
ENSMUSG00000014769	ENSMUSG00000014769.10	Psmb1	73.539	85.4655	68.2667	66	59.2173	58.2349	80.1592	61.0001	87.2092	64.0235	77.4214	72.4407	42.0476	75.7671	70.1639	66.9034	61.8075	68.2578	66.1597	70.9282	64.7422	79.16
ENSMUSG00000014771	ENSMUSG00000014771.13	Pdcd2	43.8828	56.9098	38.0326	38.26	39.6133	43.9711	59.6871	32.1261	51.0471	33.5033	47.2081	41.8109	30.0679	35.0112	45.992	38.8038	39.0567	37.4249	46.1569	52.0657	48.7364	48.8753
ENSMUSG00000014773	ENSMUSG00000014773.13	Dll1	5.83448	2.06698	3.15621	1.86057	1.2683	2.93766	2.15279	3.49202	0.871313	3.60615	2.68176	2.47791	4.74534	3.52657	1.83653	5.25857	3.62446	1.73785	3.03325	1.94031	1.7189	1.7238
ENSMUSG00000014776	ENSMUSG00000014776.7	Nol3	0.579887	0.744706	0.590347	0.361677	0.412412	0.238809	0.53621	0.794897	0.431581	0.542296	0.797	0.554447	0.450598	0.36893	0.282589	0.480647	0.394028	0.615318	0.529281	0.479514	0.297636	0.485037
ENSMUSG00000014778	ENSMUSG00000014778.10	Fhod1	3.97018	1.58841	2.74287	1.98233	2.67296	2.94002	1.76465	2.85703	1.77029	2.49901	2.0041	2.30259	4.74797	2.37746	1.85515	2.1049	2.7009	1.64253	2.10757	1.85951	1.96461	1.86246
ENSMUSG00000014782	ENSMUSG00000014782.16	Plekhg4	0.0794283	0	0	0.0554372	0.0232893	0.053943	0	0	0.132304	0.0247598	0.0271473	0.0528793	0	0.0818983	0	0	0	0.129452	0.0493818	0.0228664	0.0532246	0.133441
ENSMUSG00000014786	ENSMUSG00000014786.8	Slc9a5	0.106372	0.068303	0.100125	0.0334093	0.130996	0.0758539	0.09456	0.103267	0.170097	0.208901	0.17451	0.106226	0.356109	0.0658082	0.052964	0.127504	0.0783949	0.0832152	0.08928	0.0367478	0.0855357	0.0321673
ENSMUSG00000014791	ENSMUSG00000014791.10	Elmo3	8.73109	12.7179	10.3262	10.7236	11.3708	9.43089	10.7044	9.81949	9.04858	8.30807	8.63891	12.9938	8.27155	11.2445	10.7245	11.8773	9.53519	10.88	12.9898	14.0104	12.5323	13.0132
ENSMUSG00000014813	ENSMUSG00000014813.9	Stc1	0.0457363	0.0117472	0.0215251	0.0287296	0.0563237	0.0372737	0	0.0565108	0.00914196	0.0342172	0.0468957	0.0182693	0.213432	0.0660221	0.0273272	0.0639595	0.0112357	0.0357796	0.034122	0.0237004	0.00919433	0.00922054
ENSMUSG00000014837	ENSMUSG00000014837.15	4931428F04Rik	1.02588	1.05063	1.11026	1.1284	0.719631	0.714352	0.538707	0.744943	0.609977	1.09296	0.932047	0.868848	1.01438	0.682869	0.85348	0.752335	0.797527	1.15556	0.762941	0.796285	0.874523	1.00791
ENSMUSG00000014846	ENSMUSG00000014846.12	Tppp3	0.389713	0.417066	0.280213	0.272001	0.228536	0.496256	0.417007	0.515915	0.616688	0.577046	0.366293	1.55671	1.0378	0.50229	0.161702	0.291959	0.359016	0.222303	0.363436	0.252435	0.130573	0.163681
ENSMUSG00000014850	ENSMUSG00000014850.15	Msh3	8.15074	9.01646	9.96983	7.66724	7.09867	9.20756	9.12677	6.67712	5.18199	6.26393	5.213	9.34835	5.26004	10.6093	7.11215	6.99295	7.88044	5.80025	8.01508	7.31825	7.74654	9.00916
ENSMUSG00000014852	ENSMUSG00000014852.16	Adamts13	3.29726	3.70333	2.63894	2.0946	3.25433	1.95844	2.26319	2.51544	1.78731	1.7874	2.16603	2.50024	2.44921	1.90158	1.64731	2.04314	2.27902	2.24063	1.97005	1.79551	2.07841	2.53501
ENSMUSG00000014856	ENSMUSG00000014856.12	Tmem208	36.7142	49.121	34.9244	30.4701	24.4855	30.1929	33.6262	26.9234	46.0996	30.9008	35.8653	41.7965	25.0222	39.7831	30.2458	30.0054	28.6977	35.1839	38.2228	37.0702	35.8966	39.9689
ENSMUSG00000014859	ENSMUSG00000014859.9	E2f4	12.4416	11.9266	10.0362	11.176	11.3658	10.2063	10.6936	12.1386	14.099	10.9743	9.70358	12.5757	10.6759	11.3453	12.0127	9.98251	9.23747	9.82191	10.8496	9.32858	10.4509	9.41229
ENSMUSG00000014867	ENSMUSG00000014867.9	Surf4	56.2414	90.928	121.754	84.6545	107.15	114.507	104.699	114.622	100.803	102.19	94.4042	90.8224	96.5467	94.8193	104.754	85.7448	99.0297	93.8214	124.23	114.804	100.919	120.986
ENSMUSG00000014873	ENSMUSG00000014873.15	Surf2	17.6613	17.4001	14.4323	17.7174	14.9326	14.5545	18.4339	14.5635	16.2811	17.2067	14.8116	16.6367	10.1618	14.2966	15.015	14.5872	19.6861	16.6004	14.1597	19.8977	16.4804	17.6433
ENSMUSG00000014905	ENSMUSG00000014905.4	Dnajb9	12.51	13.1068	13.0658	18.1	15.1927	21.8544	15.4582	18.7377	13.9185	13.9654	16.6945	13.2086	14.786	16.9113	22.0432	21.6678	21.4665	25.0506	19.4494	29.8189	20.4826	16.5154
ENSMUSG00000014907	ENSMUSG00000014907.10	Naf1	1.55468	1.79352	1.56052	2.3587	2.36424	3.52993	2.10819	2.77907	2.18583	2.16853	1.85077	1.73674	2.84695	1.79322	4.23784	2.27678	2.24948	2.79578	2.61711	2.05959	2.26456	2.13821
ENSMUSG00000014932	ENSMUSG00000014932.15	Yes1	4.29781	6.26453	6.9506	6.1881	8.28768	7.94493	7.23699	5.93696	4.28549	6.37371	5.10256	6.00079	6.61485	6.37847	7.40406	7.26964	6.35418	7.25139	7.17225	8.40049	7.29543	6.7115
ENSMUSG00000014956	ENSMUSG00000014956.15	Ppp1cb	58.549	68.4504	81.1474	85.4375	86.7305	86.142	81.2864	83.5738	62.5144	78.5261	76.1093	69.4414	84.2031	78.5314	88.4529	87.6109	82.875	82.689	74.0252	87.9884	85.984	72.9046
ENSMUSG00000014959	ENSMUSG00000014959.12	Gorasp2	40.2343	59.0476	55.6986	40.2522	47.4445	53.1467	43.0287	50.8628	56.4008	44.2325	47.1655	47.7403	36.9759	45.6298	51.2653	46.9012	52.4871	41.2895	47.6874	45.9167	45.1343	60.5484
ENSMUSG00000014980	ENSMUSG00000014980.14	Tsen15	4.48747	4.0066	2.84946	5.10074	3.68417	7.66259	4.8123	3.35694	5.89439	3.55709	8.23838	4.22521	4.92094	5.59648	6.76692	5.80586	3.83215	4.01205	6.21755	2.98978	3.56548	6.80666
ENSMUSG00000015002	ENSMUSG00000015002.18	Efr3a	20.9525	22.5861	22.381	25.4959	23.0109	31.7913	21.0802	28.9803	22.3741	23.7516	21.6653	17.4747	28.5955	18.7917	28.5549	32.3933	26.8674	23.8316	19.8371	28.2375	28.3415	26.1728
ENSMUSG00000015013	ENSMUSG00000015013.9	Trappc2l	24.19	29.0825	16.6867	18.1407	17.1283	18.3509	29.4003	19.8349	24.0045	22.3812	28.0575	19.1026	14.315	23.7924	19.9033	23.7346	19.7032	17.3636	19.6791	23.3367	21.9002	22.2221
ENSMUSG00000015016	ENSMUSG00000015016.8	Acsf3	19.2691	19.2072	15.1435	17.8673	15.0447	11.9739	16.2536	20.2733	17.7225	16.7044	19.9853	14.0114	10.1496	12.6157	17.1242	17.3617	16.8021	18.2998	13.2228	12.9171	14.6425	13.3595
ENSMUSG00000015023	ENSMUSG00000015023.7	Ddx19a	7.15039	8.67817	9.81213	10.76	10.5197	10.454	10.6327	10.1663	9.06238	9.31753	9.99038	9.22778	10.2192	9.62509	11.9093	13.1389	10.3078	9.86591	10.0244	11.0888	10.1568	10.36
ENSMUSG00000015027	ENSMUSG00000015027.11	Galns	15.5533	20.4527	11.3642	12.9931	5.57555	9.82129	10.8378	14.6198	5.53631	8.56762	13.053	13.8829	23.7756	7.63402	11.0328	8.0872	6.60797	11.6673	19.4222	15.3188	13.224	12.2953
ENSMUSG00000015053	ENSMUSG00000015053.14	Gata2	0.976638	0.0855152	0.435264	0.464759	0.449066	1.62804	0.855031	1.01865	0.354935	0.249089	2.20762	0.775801	0.326505	0.457731	0.685212	1.13075	0.327168	0.520926	0.641691	1.18854	0.379279	0.402734
ENSMUSG00000015083	ENSMUSG00000015083.11	C8g	534.168	657.068	536.568	636.396	439.198	528.181	611.071	382.054	647.414	502.301	589.197	603.466	162.853	523.873	583.831	493.077	540.41	515.439	530.743	522.176	569.234	587.923
ENSMUSG00000015085	ENSMUSG00000015085.8	Entpd2	2.48467	1.92553	2.78901	2.60127	5.40747	1.52743	2.94078	3.3082	3.44655	3.28509	3.84345	2.99461	9.16989	1.74477	2.00503	1.88282	1.71014	2.05268	1.59803	1.99792	0.925781	1.25229
ENSMUSG00000015087	ENSMUSG00000015087.14	Rabl6	55.4426	32.1376	30.4182	35.0804	43.1727	34.3818	38.0042	38.0754	37.2431	37.3423	33.1769	30.4968	28.3991	28.1148	33.3076	38.0705	41.0093	35.8477	39.4422	32.8643	32.9495	39.4566
ENSMUSG00000015090	ENSMUSG00000015090.13	Ptgds	0.236035	0.530465	0.78686	2.10045	0.986216	2.40452	0.407992	0.520786	0.235899	0.551836	0.0605047	3.4178	1.31698	2.43375	1.64535	1.17886	1.37714	0.51933	2.42132	0.407709	1.18625	1.72496
ENSMUSG00000015092	ENSMUSG00000015092.9	Edf1	546.59	712.678	568.148	531.13	463.043	491.271	545.177	479.473	691.116	474.141	562.386	587.413	306.287	512.042	476.779	440.439	424.02	507.202	483.263	561.006	581.897	726.305
ENSMUSG00000015093	ENSMUSG00000015093.15	Clic3	0	0.261283	0.0797943	0	0	0	0.200958	0.628464	0	0.0951335	0.104307	2.13334	0.1032	0.419566	0.709121	0.101614	0.124953	0.0994773	0.0948687	0.615008	0	0
ENSMUSG00000015094	ENSMUSG00000015094.16	Npdc1	12.1527	13.8358	9.19444	6.67733	8.87037	8.95582	7.74697	14.8331	17.8309	11.2037	10.9584	14.2017	74.9772	13.3305	7.03802	6.45701	7.51659	6.91118	10.3688	7.22053	8.57666	7.81919
ENSMUSG00000015095	ENSMUSG00000015095.12	Fbxw5	35.4336	27.8267	35.0144	33.6567	31.5174	27.4404	26.1021	37.5216	39.2346	30.2495	39.846	30.2935	27.2687	33.0309	36.301	31.4332	40.8446	38.195	24.5918	28.9147	29.0109	28.6082
ENSMUSG00000015112	ENSMUSG00000015112.15	Slc25a13	71.4863	84.4895	98.6529	103.227	85.6419	90.3481	86.6013	65.089	58.5222	67.2917	81.227	56.314	32.4105	66.4999	105.208	105.73	105.561	102.796	89.8799	105.536	99.4221	74.4992
ENSMUSG00000015120	ENSMUSG00000015120.15	Ube2i	47.1526	43.4792	40.6878	50.2247	45.4117	55.3927	45.3578	49.0758	49.9143	48.4327	51.588	46.7598	48.7093	46.8841	41.5613	48.3298	38.0071	41.8556	44.0116	37.4985	41.4141	44.6347
ENSMUSG00000015126	ENSMUSG00000015126.9	Tsr3	11.4889	13.4264	9.97302	10.1837	8.92697	6.47613	10.3644	8.14547	11.9798	9.56227	9.50264	9.94333	7.0708	9.55591	8.88577	9.60165	6.77372	10.4483	9.67852	10.0548	10.2777	11.6967
ENSMUSG00000015127	ENSMUSG00000015127.14	Unkl	5.76701	5.31199	4.96034	6.10704	5.90084	6.30709	5.87955	7.14899	6.24066	6.00067	8.48239	6.2754	4.88885	7.66874	3.37974	5.09844	4.39676	6.36541	4.31489	5.37003	7.00932	4.70402
ENSMUSG00000015133	ENSMUSG00000015133.17	Lrrk1	9.0367	9.82471	8.2937	8.04428	10.1236	7.4361	6.84695	10.7469	8.68089	7.4043	6.45693	7.90665	11.7347	9.23161	6.81991	6.89094	7.91969	9.75149	8.66105	7.97776	6.90054	6.71816
ENSMUSG00000015134	ENSMUSG00000015134.15	Aldh1a3	0.787929	1.03999	0.274686	0.206226	0.346544	0.222964	0.99444	0.386328	0.590604	0.839192	0.695694	0.502706	0.5995	0.677026	0.392319	0.502838	1.45173	0.749094	0.204112	0.378057	0.175996	0.0882489
ENSMUSG00000015143	ENSMUSG00000015143.15	Actn1	19.9769	17.0415	17.5364	17.4034	21.6958	30.0117	19.144	21.0041	14.3613	20.5197	15.5658	15.7902	27.4725	13.8684	21.6889	15.5963	20.7065	22.6379	20.8998	26.1913	17.5244	19.0101
ENSMUSG00000015149	ENSMUSG00000015149.14	Sirt2	41.6831	50.8771	46.413	39.7832	38.0356	35.813	40.2546	42.6283	43.2152	44.2737	49.0648	38.4859	30.6668	33.4078	45.0576	36.0731	42.8136	47.613	34.4603	36.957	34.704	47.2088
ENSMUSG00000015165	ENSMUSG00000015165.16	Hnrnpl	57.4695	75.7298	83.9693	57.6229	89.759	90.445	82.5686	68.3238	50.3316	70.7425	39.4278	90.0993	82.4768	72.9265	58.3048	65.5549	61.564	59.0725	91.1331	79.0105	91.2907	91.6114
ENSMUSG00000015176	ENSMUSG00000015176.10	Nolc1	7.98472	8.51916	10.2282	14.0807	6.35598	8.7063	7.04706	8.37329	6.90293	7.08382	8.514	6.36685	6.48331	8.4365	14.7236	11.2662	13.6115	13.434	8.35236	7.36806	7.0035	5.56981
ENSMUSG00000015189	ENSMUSG00000015189.12	Casd1	5.8496	11.6732	13.1744	15.2186	11.5543	12.7745	9.68733	11.3144	8.85683	12.5131	10.7387	14.7263	11.3444	12.5145	11.9817	10.584	14.1121	12.5022	11.4004	10.4672	11.2313	11.9165
ENSMUSG00000015202	ENSMUSG00000015202.13	Cnksr3	2.63195	1.56001	2.06447	2.22557	2.31515	2.44917	2.52465	2.6132	2.12457	2.272	2.43918	2.9316	3.145	2.81818	2.63356	2.55318	2.1915	1.48484	2.8675	2.24033	2.83627	3.13772
ENSMUSG00000015214	ENSMUSG00000015214.14	Mtmr1	13.1852	10.7588	10.5097	13.9826	16.1147	15.7067	12.2225	14.2477	6.86596	9.09819	19.9656	6.42016	10.2232	12.2166	10.5806	18.1431	19.8469	12.6153	13.4899	16.4363	13.2387	11.685
ENSMUSG00000015217	ENSMUSG00000015217.11	Hmgb3	9.84133	11.5395	11.4561	10.6615	9.73572	9.793	10.3404	11.7066	10.7764	10.0837	9.76907	10.7109	13.9339	15.677	8.49353	10.2578	9.49538	9.26097	11.5188	12.7617	14.1641	10.869
ENSMUSG00000015222	ENSMUSG00000015222.17	Map2	0.773277	0.540087	0.180901	0.142029	1.31267	0.179661	0.254595	2.89746	0.108467	0.215676	1.19627	0.176119	3.78472	0.251787	0.310721	0.907927	1.04981	0.185726	0.240379	0.363216	0.149997	0.150424
ENSMUSG00000015224	ENSMUSG00000015224.10	Cyp2j9	7.44095	5.24935	4.10897	4.52867	3.52574	3.77998	5.8013	3.08214	2.16158	2.39376	3.29598	4.79528	2.33505	6.46523	3.49746	4.71726	4.33836	2.60007	4.07102	5.19257	4.60721	3.12023
ENSMUSG00000015243	ENSMUSG00000015243.4	Abca1	18.7279	20.0058	21.1386	24.6773	20.0779	25.4512	22.7618	24.148	17.3535	20.9067	25.3067	23.4423	31.6583	27.8459	28.2039	28.3344	23.6719	30.6556	17.9193	18.2395	21.7478	21.3631
ENSMUSG00000015247	ENSMUSG00000015247.10	Nipsnap3b	63.2437	81.4514	71.5504	71.8292	71.488	71.4286	82.6546	76.94	87.7306	79.4976	71.6469	58.4605	51.4067	61.4184	62.9195	76.0005	69.7591	71.808	77.5334	78.1044	73.6286	66.3027
ENSMUSG00000015289	ENSMUSG00000015289.4	Lage3	27.4656	24.6993	20.2413	21.6564	15.3964	14.3774	22.6867	16.6687	25.9976	19.927	25.0406	18.0318	13.5455	19.6169	21.6327	19.4878	19.7149	20.4986	18.1941	15.7741	21.2093	16.8763
ENSMUSG00000015290	ENSMUSG00000015290.15	Ubl4a	18.9414	22.9467	19.6355	17.4009	15.9471	19.0299	16.8466	17.1265	23.6268	16.8998	18.5888	17.438	16.8909	16.1208	16.4937	20.6588	16.3895	15.1469	17.9889	20.0416	14.4614	18.1867
ENSMUSG00000015291	ENSMUSG00000015291.10	Gdi1	38.7673	39.6907	47.563	41.1493	51.122	44.6945	35.3715	38.5134	40.3564	39.71	33.3088	42.0687	40.0952	44.372	46.3332	49.9319	44.7298	51.2142	51.2538	45.5225	45.1123	40.534
ENSMUSG00000015305	ENSMUSG00000015305.6	Sash1	4.045	4.58195	5.31443	5.38927	6.99032	5.29802	5.54008	4.95487	3.59759	5.34944	4.54979	3.68472	6.67431	4.78848	8.12484	6.31757	5.61969	6.32985	5.56198	4.94493	5.58449	5.16756
ENSMUSG00000015312	ENSMUSG00000015312.9	Gadd45b	0.875246	0.390961	0.537287	0.71712	0.636001	0.891623	0.375871	1.61208	0.950803	1.60143	1.13155	0.456021	3.39723	0.627801	1.13686	0.760235	0.420681	0.483759	0.283906	0.197195	0.688499	0.306872
ENSMUSG00000015314	ENSMUSG00000015314.10	Slamf6	1.85197	0.396391	0.920021	1.03407	1.46615	0.565987	0.914619	2.83308	0.431876	0.519575	1.01276	0.308237	3.72623	0.254608	0.307372	0.739962	0.227479	1.69026	0.978689	2.026	0.496399	0.622268
ENSMUSG00000015316	ENSMUSG00000015316.11	Slamf1	0.0692657	0.0778337	0.0203742	0.0725162	0.0456963	0.0264606	0.0256558	0	0.0173064	0.0485817	0.0443885	0.0172926	0.017567	0.0714197	0.0172441	0.0518914	0.0319049	0.00846666	0.137265	0.0373888	0.034811	0.0349103
ENSMUSG00000015335	ENSMUSG00000015335.16	Zdhhc12	13.1138	15.8047	13.6413	10.6877	11.7128	10.2352	14.2282	9.65066	15.2435	12.4147	11.419	15.997	11.1546	14.6866	11.8134	9.83447	11.0524	11.64	12.1543	12.4062	12.8568	17.2862
ENSMUSG00000015337	ENSMUSG00000015337.5	Endog	40.9996	47.2905	42.5776	43.2492	36.3772	36.2009	47.3847	23.4826	34.2279	30.6153	37.8487	40.3665	16.2452	33.3891	41.5361	39.2234	35.4104	41.0916	36.6196	40.397	34.7812	41.1489
ENSMUSG00000015340	ENSMUSG00000015340.10	Cybb	2.23754	1.14322	2.00673	2.68679	3.8165	2.86764	1.57636	4.72808	2.86143	4.65748	4.30071	1.68185	14.1972	3.5227	3.02683	3.13227	3.9305	3.16834	3.76947	1.82165	2.86976	4.32499
ENSMUSG00000015341	ENSMUSG00000015341.17	Golga7	31.6567	38.7366	32.94	32.8296	28.695	28.6918	34.5129	29.7027	36.6665	31.4307	30.4805	31.1542	24.3425	28.5432	33.3088	30.8182	31.2654	32.2143	30.7648	31.1699	32.9279	29.0851
ENSMUSG00000015342	ENSMUSG00000015342.6	Xk	1.1746	1.22021	1.115	1.18273	1.28988	1.38712	1.0789	1.47244	1.45058	1.28037	1.27342	1.48678	1.06637	1.14942	1.29635	1.45727	1.13033	1.20714	1.10238	1.18892	1.45889	1.1086
ENSMUSG00000015354	ENSMUSG00000015354.8	Pcolce2	2.15245	0.819033	2.00102	3.04635	3.5413	0.73091	0.984275	4.15111	5.25851	3.3176	4.94536	2.06988	1.59727	3.41129	2.14346	1.91116	1.17506	3.15725	4.49789	1.48031	1.88307	0.803591
ENSMUSG00000015355	ENSMUSG00000015355.13	Cd48	1.72412	0.658265	0.804121	1.46354	1.92649	2.18361	1.19668	2.71427	1.90941	3.35545	2.67564	1.25641	5.10542	1.87383	1.3457	1.58256	1.43092	2.05052	1.4775	1.00612	1.49881	1.40914
ENSMUSG00000015357	ENSMUSG00000015357.10	Clpx	16.4612	20.7459	16.7146	29.2636	21.7805	24.1614	22.8507	31.2628	40.0329	34.0593	33.584	31.0233	34.5117	20.643	33.8543	41.1148	27.644	26.9434	16.0094	18.258	22.5289	29.3665
ENSMUSG00000015363	ENSMUSG00000015363.13	Trabd	26.886	33.3048	38.9734	28.782	33.9442	37.6533	32.4212	33.0791	45.5222	31.5543	29.2184	34.0409	22.0589	32.1669	34.411	29.6402	28.3035	34.0617	34.5664	36.079	32.4013	43.2958
ENSMUSG00000015377	ENSMUSG00000015377.10	Dennd6b	2.70709	3.00327	1.81213	2.32962	2.84253	2.16576	2.08589	2.36414	2.43638	2.57137	2.61585	3.35443	1.79011	2.6159	1.90539	2.33598	2.40246	2.60562	2.66995	1.88509	2.79225	2.20016
ENSMUSG00000015396	ENSMUSG00000015396.4	Cd83	0.699946	0.267237	0.415482	0.732793	0.732178	0.520328	0.35502	0.851481	0.907511	1.52144	1.45478	0.396719	2.08225	0.604678	0.659345	0.585787	0.952696	0.554968	0.352838	0.228735	0.684532	0.305104
ENSMUSG00000015401	ENSMUSG00000015401.12	Cltrn	0.03565	0	0.0279635	0	0.0313589	0	0	0	0.0356293	0.0666779	0.0365537	0.81882	0.198913	0.0367586	0	0.178051	0	0	0.0664924	0.184737	0.0358334	0
ENSMUSG00000015405	ENSMUSG00000015405.15	Ace2	0.0569074	0.0438491	0.07142	0.0357467	0.210242	0.081161	0.0786924	0.0703135	0.0227497	0.0851494	0.04668	0.0454632	0.190512	0.0469416	0.124673	0.0341063	0.0698999	0.0779077	0.116755	0.0491486	0.0457601	0.0688358
ENSMUSG00000015437	ENSMUSG00000015437.5	Gzmb	0.121696	0.195357	0.357965	0.159259	0.13381	0.0619867	0.0300507	0.0805529	0.334471	0.199163	0.218367	0.607644	0.663585	0.564664	0.060594	0.212731	0.336332	0.208257	0.453963	0.0788282	0.366968	0.306678
ENSMUSG00000015452	ENSMUSG00000015452.14	Ager	0.29334	0.376715	0.127829	0.102369	0.143351	0.0664064	0.19316	0.0862963	0.0977233	0.243844	0.167098	0.0325484	0.413313	0.403283	0.0973716	0.162785	0.280243	0.223106	0.273561	0.0562991	0.0982831	0.0328544
ENSMUSG00000015461	ENSMUSG00000015461.15	Atf6b	3.58484	3.94321	8.15455	8.20781	7.01963	6.08124	4.63388	7.85454	8.80114	9.59095	4.21909	6.63061	8.73605	6.10697	9.26614	6.55451	11.2188	9.16011	5.90135	5.93641	5.38927	5.98594
ENSMUSG00000015467	ENSMUSG00000015467.14	Egfl8	0.860819	0.736991	0.707371	0.300405	0.396631	0.25055	0.323906	0.180886	0.573547	0.306673	0.084061	0.286545	0.665354	0.633992	0.857223	0.122837	0.855952	0.200422	0.267592	0.354026	0.206011	0.413197
ENSMUSG00000015468	ENSMUSG00000015468.14	Notch4	54.6453	2.03411	27.7058	2.6532	10.1709	11.6983	9.1522	12.1617	5.46136	23.848	7.55194	4.82431	45.1122	4.81787	30.1265	14.3976	6.4203	2.94287	2.58497	2.25715	46.8069	42.2303
ENSMUSG00000015474	ENSMUSG00000015474.16	Ppt2	11.7219	22.196	23.9449	20.2879	20.6658	23.1456	26.1614	24.9166	20.2148	20.5713	22.606	18.6794	20.4307	20.0069	27.5928	23.3678	33.1463	18.0718	25.9566	26.6663	22.0102	18.4527
ENSMUSG00000015476	ENSMUSG00000015476.6	Prrt1	0.363056	0.191984	0.10051	0.380094	0.169071	0.108779	0.210941	0.0942404	0.0640316	0.119831	0.0875905	0.383883	0.498303	0.176163	0.0850682	0.149327	0.288553	0.104419	0.119498	0.0737781	0.0429322	0.0861092
ENSMUSG00000015478	ENSMUSG00000015478.13	Rnf5	65.3233	71.6877	52.6072	55.2162	38.8185	46.8466	61.4054	43.3369	53.0073	47.3438	52.7081	57.5981	28.2395	49.4062	57.6214	51.7926	47.4585	53.3165	51.9887	57.0582	54.3556	58.7756
ENSMUSG00000015484	ENSMUSG00000015484.3	Fam163a	0	0	0	0.0208137	0	0.0101264	0	0	0	0.009296	0	0.0198534	0.47396	0	0	0.0099293	0.0366296	0	0	0	0	0
ENSMUSG00000015488	ENSMUSG00000015488.14	Cacfd1	12.5889	16.8305	19.9788	16.0283	16.4665	13.9121	15.241	10.6088	16.8845	11.7889	11.8662	13.483	11.7316	12.4121	13.8054	13.2973	14.9765	14.3649	16.9115	17.4169	13.3288	14.0264
ENSMUSG00000015501	ENSMUSG00000015501.10	Hivep2	1.13617	1.14056	1.29601	1.10991	0.872727	1.0963	1.059	1.09806	0.675709	1.10367	0.775281	0.767057	1.37786	0.783752	1.09159	1.17087	1.06142	1.25187	0.955098	0.829238	1.06963	1.04849
ENSMUSG00000015522	ENSMUSG00000015522.18	Arnt	5.5661	9.1783	7.06875	9.20675	10.2919	13.8767	9.53697	8.5967	5.99807	10.4725	11.4921	7.06149	9.43031	6.12962	16.6663	10.6565	13.2203	11.1729	10.258	9.64714	6.47011	9.06489
ENSMUSG00000015533	ENSMUSG00000015533.9	Itga2	0.0368558	0.0135232	0.210625	0.281122	0.0138941	0.0160909	0.010401	0.0278805	0.0105241	0.024619	0.0215943	0.126189	0.368551	0.0217154	0.0104862	0.0315555	0.00646719	0.0205945	0.0343707	0.0181891	0.0052922	0.0212291
ENSMUSG00000015536	ENSMUSG00000015536.14	Mocs2	109.541	117.55	92.4746	99.7569	71.3207	76.0241	101.279	66.5694	93.6805	73.9063	97.8034	90.8086	38.2091	91.0282	82.684	99.1762	94.6765	84.9112	83.4963	87.9964	82.8044	75.9314
ENSMUSG00000015542	ENSMUSG00000015542.17	Nat9	40.7054	55.6733	42.8568	50.1936	47.9237	36.9477	52.7364	32.9024	53.2053	41.9243	38.2259	37.7736	26.3322	34.2672	44.4882	42.6814	38.1445	40.2615	43.6222	44.4319	50.772	43.6989
ENSMUSG00000015568	ENSMUSG00000015568.16	Lpl	4.50583	2.78609	2.75765	2.35282	5.3825	4.19346	4.62635	8.66026	5.25932	6.5339	5.32732	9.28812	74.8636	9.30338	3.25724	4.0674	3.44373	3.17678	5.08392	3.43029	4.97632	4.14941
ENSMUSG00000015575	ENSMUSG00000015575.14	Atp6v0e	52.1638	51.1984	41.6275	39.3665	32.9621	36.5913	38.4828	45.2949	61.3831	49.2665	60.2549	42.5267	49.6032	42.7085	36.8004	39.5641	40.3042	39.8711	34.8252	34.4316	34.9982	41.8827
ENSMUSG00000015597	ENSMUSG00000015597.17	Zfp318	4.47744	4.40689	5.77659	6.75081	6.14346	8.61172	5.31039	6.3317	4.85495	7.06488	3.62489	6.43069	5.58135	6.25658	7.09266	6.00931	4.41674	6.04352	6.17464	6.69631	6.71596	6.45629
ENSMUSG00000015599	ENSMUSG00000015599.9	Ttbk1	0.544745	0.593758	0.585283	0.517591	1.0107	0.718155	0.727962	0.399967	0.768606	0.526556	0.445905	0.831993	0.085913	0.514485	0.437623	0.443541	0.348615	0.523741	0.593396	0.462568	0.809819	0.701383
ENSMUSG00000015605	ENSMUSG00000015605.6	Srf	10.559	10.5939	12.6537	16.3132	16.7379	8.8518	6.84432	13.6872	7.84141	9.84028	8.08245	13.7664	12.5902	14.819	13.5453	11.8657	12.5645	8.46112	10.0522	13.7108	10.7976	12.011
ENSMUSG00000015619	ENSMUSG00000015619.10	Gata3	0.0487032	0.0781823	0.0191011	0	0.0321307	1.10392	0.0240527	0.0107458	2.34857	0.0113865	0.0249689	0.0364771	0.629953	0.175762	0.0969995	3.32029	0.0299113	0.0238128	1.02193	0	0.0979075	2.45466
ENSMUSG00000015627	ENSMUSG00000015627.5	Gata5	0.155044	0.107214	0.0654851	0.0874032	0.0944184	0.218694	0.141361	0.052629	0.0595979	0.111534	0.0611441	0.0119101	0.0604955	0.0737842	0.07126	0.142958	0.234391	0.0466505	0.0778563	0.123605	0.0359636	0.0721321
ENSMUSG00000015647	ENSMUSG00000015647.9	Lama5	1.04374	1.81348	0.837962	0.334244	0.972115	1.35098	0.800486	2.40585	0.662698	1.49283	1.01984	1.4347	8.20294	1.49402	0.929328	1.03031	0.54298	1.42891	1.52303	0.498441	1.18488	1.81952
ENSMUSG00000015652	ENSMUSG00000015652.9	Steap1	0.668767	0.257654	0.157372	0	0	0.34064	0	0.295112	0.401028	0.187624	0.137144	0.467492	0.237456	0	0.133195	0.334011	0.410727	0.0653971	0.124735	0.288794	0.201662	0
ENSMUSG00000015653	ENSMUSG00000015653.13	Steap2	1.47602	1.33952	2.94076	1.33925	3.65272	2.93712	1.59398	3.10037	1.22931	2.19014	2.17936	3.57689	6.35391	3.26707	0.862318	1.13036	2.06684	0.558103	2.80806	2.07365	2.96724	3.77913
ENSMUSG00000015656	ENSMUSG00000015656.17	Hspa8	869.055	659.278	675.577	1659.37	1004.85	1088.56	1434.87	909.875	1030.13	1114.54	1377.3	1132.68	886.283	1304.13	1431.81	1239.2	944.699	1108.55	936.571	1144.04	1018.05	742.335
ENSMUSG00000015659	ENSMUSG00000015659.12	Serac1	4.2444	1.3242	1.63642	1.88288	2.15152	2.88255	3.33963	2.22216	1.46191	2.26495	1.86866	1.31707	1.7272	1.50825	1.33725	2.20367	2.12072	3.02494	2.01265	3.16868	3.76008	1.32945
ENSMUSG00000015668	ENSMUSG00000015668.13	Pdzd11	15.1251	19.4787	17.2628	14.7674	10.838	12.2919	14.2261	13.9487	16.2628	13.7076	17.0768	14.383	12.1546	11.8719	15.5697	14.1746	15.8125	14.4581	13.9072	16.8057	12.4271	17.1307
ENSMUSG00000015671	ENSMUSG00000015671.11	Psma2	35.6983	41.9132	36.528	31.7512	30.4201	32.5869	39.847	36.6804	42.782	32.7049	36.5235	36.0637	26.2927	37.2364	34.0508	31.6158	30.7514	36.2785	36.7511	32.2876	36.8208	40.1946
ENSMUSG00000015672	ENSMUSG00000015672.4	Mrpl32	26.0422	34.4389	27.0649	27.701	33.0246	26.7116	27.0763	24.3511	32.5785	25.6915	26.2135	29.696	19.5876	28.081	28.6632	26.6679	25.6196	30.769	26.3981	29.0795	26.1762	27.0918
ENSMUSG00000015697	ENSMUSG00000015697.14	Setdb1	4.46391	4.59646	4.77584	4.74917	4.88879	4.83421	4.77455	4.39395	3.52083	4.8214	3.71113	4.97181	5.0956	5.13349	3.99673	4.96508	4.42597	4.8056	4.85299	5.48077	5.07704	4.66181
ENSMUSG00000015702	ENSMUSG00000015702.13	Anxa9	0.766452	1.82384	0.901795	0.684417	0.594879	0.298538	0.734778	0.557065	0.540711	0.548116	0.577854	0.607815	3.08731	0.557849	0.448971	0.427834	0.47072	0.749495	0.546591	0.389385	0.770395	0.727145
ENSMUSG00000015709	ENSMUSG00000015709.9	Arnt2	0.0062286	0	0.0341995	0.0456463	0.0712255	0.00634514	0.00615214	0.0329825	0.0497999	0.0465987	0.261846	0.00622002	0.142172	0.00642229	0	0.00622165	0.0382532	0	0.0116172	0.00537939	0.00626064	0.0439494
ENSMUSG00000015711	ENSMUSG00000015711.8	Prune1	6.8954	5.56662	6.14355	6.10737	6.32914	6.3627	5.82369	12.3034	9.15108	7.20773	6.74999	6.96075	12.6028	6.95527	4.73945	5.36543	5.84593	4.99606	5.34707	5.57768	6.4412	7.20247
ENSMUSG00000015714	ENSMUSG00000015714.11	Cers2	131.545	138.904	192.17	187.258	166.565	184.026	181.206	160.112	122.129	135.886	139.934	130.533	125.424	135.758	209.703	181.414	190.056	217.269	158.089	164.105	139.684	126.312
ENSMUSG00000015733	ENSMUSG00000015733.13	Capza2	46.8351	33.7452	61.4063	60.8636	67.4553	53.5367	52.6479	73.1166	55.3463	52.0114	67.6711	45.309	69.1977	60.7505	65.8579	64.9385	60.9981	62.2413	54.5647	58.4697	52.5158	60.3509
ENSMUSG00000015745	ENSMUSG00000015745.9	Plekho1	6.96739	4.09818	3.87984	6.23639	4.58486	6.01413	5.2008	7.22872	7.4949	7.95814	12.2157	3.87724	13.489	6.52598	3.65452	6.90649	6.53291	6.13712	5.456	4.226	6.20134	6.32624
ENSMUSG00000015747	ENSMUSG00000015747.5	Vps45	6.00836	12.1833	4.96094	10.7267	18.1364	6.12078	10.4324	12.2242	8.59646	12.1841	12.2565	11.8107	14.0513	9.65148	11.5886	13.5827	12.352	9.277	6.31101	5.79003	17.4185	18.9982
ENSMUSG00000015748	ENSMUSG00000015748.13	Prpf3	12.9518	15.5092	15.8338	16.6747	12.9324	11.114	8.75906	8.9592	12.0697	10.9665	12.4427	12.5844	13.6128	9.50462	14.7569	12.9957	14.6189	14.8332	10.8816	13.3526	13.9567	14.1729
ENSMUSG00000015749	ENSMUSG00000015749.12	Anp32e	11.0379	13.3897	13.6152	12.1047	14.7305	11.6004	11.564	12.2091	12.6033	12.9098	10.7802	10.2956	14.2408	10.8406	18.9383	13.7311	16.2767	15.4358	13.2541	14.1611	13.9635	18.1426
ENSMUSG00000015750	ENSMUSG00000015750.15	Aph1a	159.266	139.133	156.492	172.161	146.092	152.765	144.234	105.45	130.745	136.254	179.97	115.652	112.967	124.752	161.668	151.363	161.333	178.431	154.823	163.42	125.17	134.115
ENSMUSG00000015755	ENSMUSG00000015755.16	Tab2	14.011	13.3542	16.133	17.8493	19.0471	22.9733	15.159	17.4057	13.3143	13.5324	15.7258	18.0579	20.5211	15.8354	14.2956	14.2561	17.3894	13.6296	20.1739	18.9717	14.8807	17.0805
ENSMUSG00000015757	ENSMUSG00000015757.10	Ppil4	5.0351	4.04923	4.4863	4.42694	3.96679	3.97148	4.61116	3.96918	3.94513	3.77153	4.04749	4.97935	4.17813	3.90636	4.42991	4.11393	4.45836	4.56518	4.46766	4.0003	3.98002	3.20294
ENSMUSG00000015759	ENSMUSG00000015759.11	Cnih1	40.37	49.1544	43.2987	45.589	37.1452	37.5807	47.5824	42.4266	57.0592	43.2501	54.0712	41.8663	28.1368	44.0637	45.3485	42.2484	42.4082	44.2669	39.9793	39.0382	40.7814	38.1053
ENSMUSG00000015766	ENSMUSG00000015766.14	Eps8	3.29676	1.16348	1.12518	0.474248	1.32822	1.35876	1.01915	3.99789	2.28879	4.56574	2.83845	1.68381	5.7571	2.23159	0.576403	2.28757	3.52395	3.00234	2.51121	3.56454	1.21419	2.79045
ENSMUSG00000015776	ENSMUSG00000015776.12	Med22	8.70714	8.47456	8.96287	8.52805	9.3928	9.0988	7.79937	10.7561	10.9836	8.42268	10.6418	9.45504	8.84581	8.07754	9.04344	8.68497	9.60717	7.92898	9.87667	9.1576	7.27238	8.4751
ENSMUSG00000015790	ENSMUSG00000015790.16	Surf1	95.4255	89.9913	87.8887	103.033	85.7276	85.151	113.034	79.8913	100.868	74.59	102.872	93.9805	54.1049	78.7884	97.1704	100.694	86.5137	91.4434	72.8212	89.6446	85.219	96.4309
ENSMUSG00000015804	ENSMUSG00000015804.14	Med28	38.2026	39.9577	34.7649	25.3096	25.5314	26.6797	37.8811	34.5062	42.2073	35.0284	29.9903	37.0323	32.3215	38.3905	24.3713	26.0114	25.6619	23.4214	37.088	32.2208	35.3992	40.2385
ENSMUSG00000015806	ENSMUSG00000015806.12	Qdpr	332.2	282.667	335.786	448.858	427.509	425.79	516.518	379.057	506.436	471.796	489.517	456.282	169.552	462.035	299.074	309.936	308.305	305.332	390.598	316.078	415.364	372.47
ENSMUSG00000015812	ENSMUSG00000015812.8	Gnrh1	1.00875	1.55456	1.10776	0.844875	0.709867	0.411052	2.39129	0.534169	1.00817	0	1.24119	1.41031	0.204671	1.24815	0.602724	0.201526	0.495625	0.197287	0.564443	0.522732	0.811156	0.610101
ENSMUSG00000015829	ENSMUSG00000015829.13	Tnr	0.0151064	0.0194001	0.0118493	0.11387	0.0159457	0.00615563	0.0089526	0.0053329	0.0181172	0.0113017	0.0154894	0.0211199	0.00613002	0.012461	0.00601733	0	0.0148443	0.0147722	0.019723	0.00521872	0.0273315	0.0213184
ENSMUSG00000015837	ENSMUSG00000015837.15	Sqstm1	324.926	315.672	252.166	313.585	319.493	292.197	353.204	516.62	471.656	400.368	364.964	436.866	600.544	380.737	305.799	292.31	287.547	278.592	352.413	352.913	369.018	442.495
ENSMUSG00000015839	ENSMUSG00000015839.6	Nfe2l2	38.8343	21.9183	26.165	31.8336	29.4198	26.9259	36.4554	34.6632	30.0005	27.9068	28.5506	26.8184	35.3993	29.6944	24.6319	26.1371	25.5213	24.378	26.9559	26.8866	27.988	23.0099
ENSMUSG00000015843	ENSMUSG00000015843.10	Rxrg	3.50413	3.22394	2.35887	2.95676	3.84143	2.9037	3.33197	2.65409	4.36455	3.69271	2.92263	3.99547	1.79068	2.53456	2.10932	2.45538	2.5054	2.2503	2.04851	2.59726	3.54844	4.42842
ENSMUSG00000015846	ENSMUSG00000015846.14	Rxra	91.4065	95.0709	111.394	114.523	112.711	125.765	111.071	106.24	93.9321	97.7851	92.7196	116.992	88.3776	118.697	123.923	117.077	115.607	113.064	113.617	116.282	116.646	137.769
ENSMUSG00000015850	ENSMUSG00000015850.11	Adamtsl4	10.7212	9.73105	7.39789	6.41388	9.71433	7.88338	7.16587	15.9361	5.23663	8.14156	10.0838	19.0783	12.4301	9.30911	7.22462	9.82349	10.4955	7.40973	2.85665	5.77845	6.96815	7.47555
ENSMUSG00000015852	ENSMUSG00000015852.13	Fcrls	0	0	0	0	0.0204813	0.0474392	0	0.143846	0.0232705	0	0.0477484	0	0.425177	0	0	0.023258	0.1144	0	0	0.0402188	0	0.0234705
ENSMUSG00000015854	ENSMUSG00000015854.7	Cd5l	24.2037	14.7754	21.7131	31.2034	37.7606	32.3604	17.3757	41.7764	37.8304	53.4194	65.2048	16.9414	60.1131	42.6364	40.3522	31.8518	38.0996	48.0284	56.5895	19.821	28.576	30.288
ENSMUSG00000015869	ENSMUSG00000015869.16	Prpsap1	50.9715	56.9784	65.9036	57.9622	59.5915	53.9974	46.1819	53.1028	47.8778	43.6698	57.4023	55.5822	42.9016	49.1825	51.2283	54.8017	58.3359	61.4327	60.1538	55.454	57.8417	54.6783
ENSMUSG00000015879	ENSMUSG00000015879.8	Fam184b	0.0362312	0.046529	0.0639435	0.0284486	0.0159351	0.0645909	0.044733	0.11991	0.0633678	0.152471	0.0557244	0.0542719	0.0689166	0.0933946	0.00901996	0.0361908	0.0445031	0	0.0760235	0.0156457	0.0546264	0.136955
ENSMUSG00000015880	ENSMUSG00000015880.13	Ncapg	2.8255	0.226786	1.73148	2.31101	0	0.269847	0.087213	1.09098	0.882457	0.578011	0.995887	0.0881753	6.71811	0.182085	0.791352	0.176397	0.433824	0.25903	0.24703	0	0.0887511	0.178008
ENSMUSG00000015882	ENSMUSG00000015882.17	Lcorl	11.4658	6.26036	5.32594	8.90522	22.0747	13.9606	4.29909	5.44372	4.37485	9.83865	10.2518	2.70726	15.0884	11.0273	9.95658	9.54001	13.1976	7.88008	10.252	10.5469	12.0247	16.2458
ENSMUSG00000015889	ENSMUSG00000015889.8	Lta4h	42.4292	42.149	36.6261	37.7516	39.7913	34.9194	38.2294	38.8754	42.0809	36.3974	40.1838	45.713	35.0206	29.1658	40.6393	31.8134	37.7279	32.9918	44.5018	36.2714	49.1043	45.2177
ENSMUSG00000015890	ENSMUSG00000015890.2	Amdhd1	53.4884	49.7728	55.3889	65.2417	73.3322	73.3919	75.3638	42.0853	46.6444	69.7838	41.8876	73.2398	37.9264	60.4835	60.7986	58.3614	56.1425	53.5082	69.4811	57.7412	82.1077	80.0457
ENSMUSG00000015932	ENSMUSG00000015932.8	Dstn	75.421	82.933	97.6446	76.9357	70.9873	67.1811	75.5039	74.5217	88.9499	71.0602	81.3878	68.9159	74.3743	77.856	75.9065	69.6286	66.6712	75.2185	74.287	85.1618	72.5984	74.8861
ENSMUSG00000015937	ENSMUSG00000015937.15	Macroh2a1	42.6851	46.8157	52.3259	49.9781	50.063	50.4627	52.755	47.685	54.8977	45.6	44.9432	49.189	43.2557	49.0946	55.0088	48.1182	46.2242	50.3193	45.4731	52.313	50.2892	46.7454
ENSMUSG00000015942	ENSMUSG00000015942.9	Gtf2ird2	4.91738	2.57815	2.72477	2.07815	5.05963	2.61959	3.27515	3.24494	2.66016	3.71264	1.75777	3.40138	3.64988	3.16312	2.9426	2.90658	4.34996	4.01451	2.88191	2.53258	2.0859	2.1828
ENSMUSG00000015943	ENSMUSG00000015943.11	Bola1	31.713	34.7833	19.9955	22.2401	18.486	17.0034	24.7293	19.9535	31.2397	23.2717	29.9498	24.396	11.3526	24.4853	21.9855	21.2195	20.3154	20.4022	20.2353	22.5405	20.6661	22.9429
ENSMUSG00000015944	ENSMUSG00000015944.9	Castor2	2.57234	1.0698	0.710867	1.0638	1.22396	0.72739	1.20257	4.00724	3.00999	1.19851	1.07004	0.703905	1.62517	0.547456	1.40386	1.08814	0.933271	2.21107	2.11717	1.17801	1.02135	0.821252
ENSMUSG00000015947	ENSMUSG00000015947.10	Fcgr1	2.05523	0.895506	1.23787	1.69061	4.84246	1.04684	0.435002	3.17425	2.45752	4.66773	4.36519	2.16235	10.518	3.63282	3.28926	2.16292	2.52447	4.59375	4.14135	0.919209	1.10668	2.92257
ENSMUSG00000015950	ENSMUSG00000015950.13	Ncf1	0.847321	0.412747	0.779221	0.902379	1.58062	1.45847	0.735913	2.87519	2.39448	2.84169	1.58781	0.787799	6.87668	1.97329	2.44406	1.05067	1.77649	1.30001	1.06267	1.36266	0.983838	0.971916
ENSMUSG00000015957	ENSMUSG00000015957.12	Wnt11	0.0315126	0.445162	0.197745	0.263931	0.249476	0.0642044	0.186755	0.0278116	0.188966	0.0589396	0.0646228	0.0944075	0.607404	0.0324925	0.564857	0.629549	0.309658	0.893646	0.117551	0	0.0316747	0
ENSMUSG00000015961	ENSMUSG00000015961.8	Adss	16.4441	16.9204	15.8254	18.3968	16.3095	17.0907	17.3708	19.7462	18.0679	17.718	17.899	14.5006	20.2107	14.6739	17.8445	17.4948	19.0438	17.3814	15.8614	15.4887	14.668	13.6601
ENSMUSG00000015962	ENSMUSG00000015962.5	1700016C15Rik	0	0	0.109371	0	0	0.0710215	0	0.0615292	0	0.260791	0	0.069621	1.13162	0	0	0	0	0	0	0	0.0700757	0
ENSMUSG00000015966	ENSMUSG00000015966.17	Il17rb	2.73213	2.58534	4.51169	4.00018	3.59587	2.8251	3.46962	2.71946	2.62789	3.49634	3.8756	3.61047	6.02266	3.68552	2.76163	3.03687	3.07835	2.69177	4.96172	3.99186	4.62516	5.54944
ENSMUSG00000015968	ENSMUSG00000015968.17	Cacna1d	0.20736	0.413461	0.308181	0.348488	0.278401	0.394685	0.619834	0.125215	0.68171	0.500105	0.257378	0.359656	0.168843	0.517642	0.353213	0.305243	0.650162	0.272142	0.463091	0.673939	0.416854	0.291529
ENSMUSG00000015970	ENSMUSG00000015970.19	Chdh	30.4673	30.7838	35.7502	37.5277	32.6385	34.1555	33.2026	34.9931	28.0199	28.9934	31.7753	26.4993	35.0564	28.1759	32.3743	35.1165	33.3758	33.1924	33.8346	35.8115	41.2607	38.0297
ENSMUSG00000015971	ENSMUSG00000015971.5	Actr8	18.2526	12.8315	19.7469	24.7838	20.5075	11.9082	17.7061	13.5442	17.4262	14.8708	16.5391	20.8687	17.2249	23.298	25.0697	18.591	27.3129	19.0302	22.2899	21.5733	14.1455	16.5556
ENSMUSG00000015980	ENSMUSG00000015980.14	Lrrc27	0.271529	0.09963	2.03857	0.243661	0.272967	0.55322	0.383138	0.410811	0.232605	1.01571	0.238639	0.697257	1.88886	0.399962	0.656674	0.69744	0.47646	0.22759	0.470268	0.603023	0.194947	0.391006
ENSMUSG00000015981	ENSMUSG00000015981.12	Stk32c	0.129174	0.213286	0.115798	0.0965972	0.194787	0.187987	0.23695	0.211721	0.258199	0.172572	0.0946062	0.128996	0.234007	0.0761092	0.0735055	0.165896	0.135999	0.090226	0.154883	0.06375	0.129839	0.130209
ENSMUSG00000015994	ENSMUSG00000015994.10	Fnta	28.2894	28.1895	26.3665	26.8487	24.1515	21.365	25.6882	24.6473	29.6125	24.8974	24.2898	29.4803	20.8903	25.9572	23.0492	28.1132	23.1358	27.1677	27.5643	28.5619	26.651	26.5079
ENSMUSG00000016018	ENSMUSG00000016018.4	Mtrex	13.6378	16.0273	13.9752	14.5734	11.3754	15.3024	16.6498	9.46943	17.5524	12.833	14.7363	12.9423	12.7467	15.605	12.8498	10.8022	15.7457	13.9159	12.7446	15.5095	15.8933	12.6371
ENSMUSG00000016024	ENSMUSG00000016024.9	Lbp	32.1036	89.9348	47.8794	42.9954	69.6438	68.2706	46.7445	90.0939	62.5875	94.4385	58.2144	152.569	72.0026	104.099	70.3991	48.0635	64.9692	52.622	113.778	108.149	86.1529	296.422
ENSMUSG00000016028	ENSMUSG00000016028.10	Celsr1	3.2902	2.44981	7.7218	4.32407	8.18987	6.65003	3.78568	3.96953	6.72525	3.08509	5.21293	3.76628	2.31694	3.49176	2.65776	1.14504	5.08397	1.06106	3.98233	2.45618	4.42416	5.15124
ENSMUSG00000016087	ENSMUSG00000016087.13	Fli1	0.835468	0.695138	0.886083	0.739162	1.23174	1.28264	0.63925	1.06967	0.811463	1.0014	1.45992	0.716808	1.98759	0.909982	1.12493	0.834537	1.3442	1.46137	1.25101	1.12807	0.650523	0.735408
ENSMUSG00000016128	ENSMUSG00000016128.14	Stard13	22.1915	13.0559	14.9669	22.4387	13.3473	24.9254	21.0948	25.2098	18.7666	19.9371	17.8921	24.093	23.9943	21.5518	6.98852	38.0056	15.9821	38.4675	25.5064	29.9447	26.6143	36.4027
ENSMUSG00000016150	ENSMUSG00000016150.15	Tenm1	1.25225	0.518767	0.570342	0.296037	0.497463	0.493814	0.638391	0.64172	0	0.0755534	0.662709	0.766454	0.4098	0.499818	0.12068	0.443853	0.198472	0.474019	0.602746	0.174439	0.365428	0.407189
ENSMUSG00000016181	ENSMUSG00000016181.9	Utp25	4.96727	5.94808	5.42319	9.45203	8.94541	7.38518	2.02219	3.49527	3.1866	7.62703	5.78146	6.56922	5.65203	7.68261	7.08556	3.82188	10.059	10.4368	7.35541	5.50748	8.33263	7.23994
ENSMUSG00000016194	ENSMUSG00000016194.14	Hsd11b1	321.266	363.482	335.238	461.559	462.537	444.669	447.495	143.123	238.558	245.185	224.028	297.611	47.111	229.261	399.939	393.088	364.259	382.284	315.87	368.528	384.401	321.224
ENSMUSG00000016200	ENSMUSG00000016200.14	Syt14	0	0.017396	0.0159379	0	0.041704	0.00689969	0	0.0478201	0	0.0443373	0.020834	0	0.161468	0.0279343	0	0	0	0.00662311	0	0	0	0.00682721
ENSMUSG00000016206	ENSMUSG00000016206.6	H2-M3	1.4579	1.4042	0.833847	1.49452	1.38929	0.897296	1.23	1.71557	1.94274	2.18711	1.77514	1.12225	3.38938	1.4406	0.937628	1.42594	1.26845	1.18804	1.50122	1.44275	1.06852	1.65328
ENSMUSG00000016239	ENSMUSG00000016239.11	Lonrf3	0.976771	0.940796	1.35144	1.51971	0.954667	0.718646	0.643188	0.981785	0.298285	0.596282	1.57185	0.243857	0.626199	0.853277	2.1075	1.8023	1.36641	1.65827	0.645229	0.984198	0.477262	0.273499
ENSMUSG00000016252	ENSMUSG00000016252.7	Atp5e	650.876	619.264	389.864	427.472	299.854	352.368	515.877	335.118	609.608	488.235	626.708	518.025	215.581	453.94	378.542	413.486	358.97	396.216	427.502	375.178	456.573	507.744
ENSMUSG00000016253	ENSMUSG00000016253.12	Nelfcd	24.5185	29.7423	31.2165	19.2834	20.0799	22.8855	24.4263	18.6809	22.5427	20.3594	19.3194	26.7764	15.7909	22.7902	19.4547	23.9181	25.2947	18.1592	24.2732	24.6962	27.5583	28.0021
ENSMUSG00000016255	ENSMUSG00000016255.5	Tubb1	0.0624259	0.120253	0.0244831	0.0326777	0.302016	0.127188	0.0308298	0.0826416	0	0.0291896	0.0320042	0.12468	0.0949942	0.772407	0.0310826	0.0311782	0.153357	0.213657	0.261975	0.134787	0.0627471	0.220241
ENSMUSG00000016256	ENSMUSG00000016256.10	Ctsz	130.396	169.948	122.861	103.75	139.965	113.176	174.52	143.745	180.705	133.078	169.923	140.443	112.367	155.256	117.331	112.456	122.395	119.571	139.856	157.178	135.939	163.293
ENSMUSG00000016257	ENSMUSG00000016257.15	Prelid3b	19.3278	26.2135	23.2246	29.7064	29.5633	26.2399	26.7711	24.4155	29.0309	23.1792	29.3624	22.7731	17.844	30.0667	30.5272	30.6958	25.9447	28.003	23.9863	30.7377	26.5292	24.4192
ENSMUSG00000016262	ENSMUSG00000016262.14	Sertad4	0.0508461	0.0979467	0.149562	0.0931563	0.38017	0.246038	0.0502219	0.291684	0.0762249	0.130762	0.247641	0.723559	0.683461	0.0786409	0.0506337	0.038092	0.046841	0.0372909	0.0829809	0.175655	0.268315	0.294707
ENSMUSG00000016283	ENSMUSG00000016283.13	H2-M2	0.111033	0.0712956	0.0653197	0	0.0732511	0.254498	0.0274175	0.171487	0.0554842	0.155753	0.0284619	0.0554399	2.44991	0.0286214	0.0552845	0.0831817	0.0681913	0	0.0258866	0	0.111604	0.139903
ENSMUSG00000016308	ENSMUSG00000016308.12	Ube2a	47.0201	50.6317	43.9163	48.2963	41.8579	40.8219	40.0591	42.5674	49.0922	42.0833	53.7623	42.7601	37.9065	38.4027	43.2033	43.1748	44.16	50.3251	38.0483	42.6329	41.5776	44.2207
ENSMUSG00000016319	ENSMUSG00000016319.3	Slc25a5	311.162	301.762	294.428	320.582	290.027	263.164	309.696	305.034	299.146	300.866	397.356	252.629	179.498	270.182	352.287	346.339	350.409	376.412	258.965	273.646	273.258	250.68
ENSMUSG00000016344	ENSMUSG00000016344.14	Ppdpf	134.912	155.998	94.6379	105.154	82.3945	95.3173	140.755	74.3381	159.238	100.741	121.817	123.969	52.0919	113.931	100.94	79.4224	78.7615	91.7975	95.0075	109.873	110.857	131.856
ENSMUSG00000016346	ENSMUSG00000016346.17	Kcnq2	0.0455731	0	0.0153202	0	0.0171804	0.026529	0	0.0229833	0.0130133	0	0.0467283	0.00650148	0.00660467	0	0	0.0260127	0.00799684	0.0254656	0.0425002	0	0.0261757	0.00656259
ENSMUSG00000016349	ENSMUSG00000016349.10	Eef1a2	0	0	0	0	0	0	0	0.0173785	0.0196796	0	0	0.0393279	0.0299641	0.12182	0	0.0196691	0	0	0	0.0170064	0	0.0198488
ENSMUSG00000016356	ENSMUSG00000016356.18	Col20a1	0.635678	0.220636	0.0808572	0.179867	0.680064	0.822592	1.35757	0.530696	0.978721	0.723005	0.440401	0.240196	1.53377	0.389725	0.564588	0.686454	0.21103	0.487212	1.95469	0.608362	0.725293	0.225136
ENSMUSG00000016382	ENSMUSG00000016382.15	Pls3	24.1829	24.3293	23.6226	26.18	25.7099	24.5698	25.2208	25.0683	19.0752	23.3735	20.5995	24.8179	14.8973	21.3917	32.6047	30.5066	29.4511	29.4874	24.4126	24.4093	20.7757	27.1528
ENSMUSG00000016386	ENSMUSG00000016386.15	Mpped2	0.208427	0.481801	0.566758	0.276397	0.806692	0.113241	0.274491	0.429213	1.02764	0.246893	0.455915	0.749303	0.359454	0.787997	0.0968595	0.249833	0.34135	0.394043	0.207331	0.0720039	0.600564	0.448205
ENSMUSG00000016409	ENSMUSG00000016409.4	Nkap	8.60605	4.40714	4.32366	4.28157	5.77147	4.22051	4.39071	5.9005	3.26983	3.69152	3.13588	4.33261	3.79709	4.2535	4.26734	3.51673	3.95317	3.99917	4.11238	6.32701	5.20092	9.69663
ENSMUSG00000016427	ENSMUSG00000016427.7	Ndufa1	335.855	325.19	214.952	240.415	218.815	232.637	268.575	204.919	290.226	254.485	306.033	285.964	135.554	254.303	240.738	220.046	209.007	234.945	229.806	226.217	256.23	268.952
ENSMUSG00000016458	ENSMUSG00000016458.14	Wt1	0.132526	0.510581	0.277206	0.254367	0.466298	0.270012	0.152716	0.467847	0.132449	0.475085	0.0226476	0.507318	1.60213	0.54659	0.153968	0	0.325567	0.23759	0.247181	0.247992	0.177611	0.311705
ENSMUSG00000016477	ENSMUSG00000016477.18	E2f3	1.5495	1.59407	2.56805	1.84026	4.34546	3.19942	2.22167	3.76436	1.59856	1.54254	1.54607	3.04482	2.01984	1.95846	1.74213	2.77102	3.17212	1.96327	1.71694	3.76291	2.6879	1.26801
ENSMUSG00000016481	ENSMUSG00000016481.15	Cr1l	38.5039	40.4024	48.484	47.64	39.727	40.6159	40.6876	38.1636	35.6659	37.6446	33.7024	37.8114	38.4982	39.9213	43.9968	37.8214	40.426	55.4345	48.1291	41.8075	47.7553	47.9345
ENSMUSG00000016487	ENSMUSG00000016487.15	Ppfibp1	4.82281	3.94809	6.07383	3.11799	18.9805	10.1784	6.92716	14.3378	6.13543	6.08244	5.19133	7.6176	14.6145	9.27196	6.72564	5.29725	6.57294	5.14826	9.29986	13.0351	7.75426	16.1919
ENSMUSG00000016493	ENSMUSG00000016493.13	Cd46	0.828913	0.254212	0.213496	0.297906	0.544134	0.277273	0.29328	0.294809	0.136011	0.254537	0.241024	0.420063	0.301222	0.52302	0.332644	0.95157	0.486287	0.677495	0.219215	0.203016	0.298452	0.249419
ENSMUSG00000016494	ENSMUSG00000016494.9	Cd34	1.62476	1.19232	1.23161	1.05777	1.48924	1.8638	0.822638	1.33754	1.51466	1.27684	1.46996	1.66343	13.1931	2.09763	0.95175	1.50021	1.74415	1.52206	1.38788	1.33249	1.16652	1.1836
ENSMUSG00000016495	ENSMUSG00000016495.12	Plgrkt	13.972	12.2563	6.28823	7.99326	8.73076	6.06671	8.14455	10.2422	8.92774	11.4955	6.88909	7.31948	12.2766	5.66813	7.75514	9.83813	9.19055	4.9276	10.8939	6.33026	5.90917	3.61718
ENSMUSG00000016496	ENSMUSG00000016496.7	Cd274	0.706637	0.659986	0.520686	0.47078	1.06422	0.447185	0.613361	1.02051	1.15564	2.03255	0.790418	0.898117	1.6238	0.651334	0.426476	0.50265	0.552344	0.638654	0.948547	0.647281	0.893221	0.712297
ENSMUSG00000016498	ENSMUSG00000016498.9	Pdcd1lg2	0	0	0	0.0270832	0.113777	0	0.0255517	0.022831	0	0.096769	0	0.103334	0.0787308	0.0266737	0	0	0	0	0	0	0	0.0521528
ENSMUSG00000016503	ENSMUSG00000016503.17	Gtf3a	13.8468	13.9902	10.0162	13.7446	9.75812	9.75623	12.8097	9.57924	13.0013	10.934	15.2616	11.2774	7.63083	9.17539	11.6034	11.4398	11.4205	10.0675	10.4198	12.6482	9.42576	9.49285
ENSMUSG00000016510	ENSMUSG00000016510.11	Mtif3	7.32416	9.5192	10.4344	13.7421	14.8839	15.1696	13.1829	14.213	18.1014	17.9487	12.0338	15.3992	6.98256	11.3051	14.9167	10.996	12.0313	10.6137	12.2411	13.2418	14.2359	13.3425
ENSMUSG00000016520	ENSMUSG00000016520.7	Lnx2	11.7465	6.51749	8.62068	11.2422	7.96751	8.11449	7.08755	11.1678	5.87825	6.7419	10.9415	6.32667	8.13188	6.96559	9.1036	12.3545	8.60748	7.59203	8.96419	7.03909	6.43555	9.13031
ENSMUSG00000016526	ENSMUSG00000016526.8	Dyrk3	0.507942	0.540941	0.78713	0.62257	0.414109	0.479584	0.501707	0.929375	0.854333	0.498186	0.26676	1.11346	0.854632	0.536511	0.863595	0.482625	0.456519	0.472474	0.704763	0.609884	1.09583	0.611915
ENSMUSG00000016528	ENSMUSG00000016528.10	Mapkapk2	22.834	22.669	18.7769	28.622	25.8613	27.4156	25.6075	34.4447	36.8576	27.0399	25.9489	27.9188	33.5893	28.174	30.0983	25.7056	24.9731	23.4662	24.2463	19.9116	22.6112	27.4541
ENSMUSG00000016529	ENSMUSG00000016529.5	Il10	0.0680743	0	0	0	0.149701	0	0	0	0.0680348	0.0318307	0	0.0339903	0.0172649	0.0350956	0.13558	0.0679984	0.0418082	0.0332841	0.0634843	0	0	0.0343098
ENSMUSG00000016534	ENSMUSG00000016534.15	Lamp2	180.567	205.776	221.078	232.984	223.934	234.005	251.051	212.745	180.709	197.963	208.708	221.141	145.828	225.821	269.438	237.332	246.682	258.11	229.79	257.216	241.906	235.265
ENSMUSG00000016541	ENSMUSG00000016541.10	Atxn10	37.1617	40.7179	39.5873	38.0993	35.8503	35.9391	36.9803	44.7116	39.2356	39.1944	43.566	34.2904	48.2259	37.0159	41.9918	38.8513	40.5218	40.984	40.023	41.5185	36.6218	33.7932
ENSMUSG00000016552	ENSMUSG00000016552.13	Foxred2	0.0556325	0.0714446	0.0935089	0.0166409	0.0629179	0.0728658	0.0784994	0.0561129	0.00794289	0.0594584	0.105936	0.0317462	0.282188	0.090141	0.0554001	0.0476318	0	0.108803	0.0296465	0.0411836	0.0718954	0.0400558
ENSMUSG00000016554	ENSMUSG00000016554.9	Eif3d	116.534	187.07	177.103	243.688	228.239	250.104	238.151	194.848	244.003	225.48	146.56	221.383	212.659	140.341	229.526	196.28	240.43	242.453	222.447	241.655	255.772	249.618
ENSMUSG00000016559	ENSMUSG00000016559.14	H3f3b	94.8075	87.3643	79.5201	93.8242	80.9416	72.8876	85.0417	99.5054	117.45	114.046	106.141	91.7085	111.852	82.0815	88.673	97.5668	106.813	95.8972	75.7217	78.1882	85.1	93.5168
ENSMUSG00000016619	ENSMUSG00000016619.10	Nup50	4.75702	5.82161	6.27746	8.43715	8.84709	8.40522	7.86527	7.99449	7.49496	8.31412	7.29593	7.54487	8.21615	8.26011	8.1686	7.56282	7.79735	8.12302	8.29844	8.09952	8.14864	8.26857
ENSMUSG00000016624	ENSMUSG00000016624.15	Phf21b	0.0426117	0.123127	1.08629	0.803005	0.149931	0.119375	0.63133	1.69232	0.0745272	0.149435	0.764608	1.4468	1.04829	0.0439368	0.0636506	0.0744873	5.63968	0.927134	1.04314	0.101206	0.160616	0.719463
ENSMUSG00000016637	ENSMUSG00000016637.7	Ift27	13.3969	17.0176	13.5924	12.7298	12.4248	9.4198	13.0167	11.7593	12.807	12.1199	13.1393	19.7769	11.855	14.4892	19.3589	12.4365	18.4231	18.7252	15.1417	17.104	13.8318	9.68781
ENSMUSG00000016664	ENSMUSG00000016664.16	Pacsin2	16.3764	17.0512	22.493	17.3468	28.3379	25.845	22.0932	25.15	17.1515	18.8698	16.1701	15.1022	20.2323	16.5448	24.2082	20.9257	26.2395	20.9974	21.9513	24.0525	22.4136	22.1582
ENSMUSG00000016756	ENSMUSG00000016756.17	Cmah	15.4139	19.9347	20.1264	18.7088	30.358	28.9776	24.4301	19.1397	14.3562	16.7844	16.5179	22.0411	10.5173	24.0362	26.8558	19.3643	24.0219	21.1119	24.3672	27.5444	28.3729	30.9062
ENSMUSG00000016757	ENSMUSG00000016757.11	Ttll12	2.39155	3.09811	3.39137	2.43818	2.563	1.94691	2.28998	3.61303	3.67396	2.66624	3.06254	2.52383	3.23135	2.20748	2.18396	2.32629	2.34748	2.37949	3.02891	3.12077	2.24639	2.61072
ENSMUSG00000016758	ENSMUSG00000016758.4	Bik	5.58455	5.81714	4.86718	2.85835	4.91235	6.13152	7.35466	4.65486	9.05413	8.00788	6.4896	9.48066	6.6096	7.86956	5.62301	4.46266	4.95412	6.0071	6.076	5.41265	6.29935	7.06787
ENSMUSG00000016763	ENSMUSG00000016763.15	Scube1	0.507211	0.260549	0.250078	0.0455154	0.127474	0.162392	0.0572554	1.16387	0.115867	0.162628	0.0742955	0.347323	7.26988	0.119539	0.0288624	0.217134	0.249205	0.297594	0.216234	0.250319	0.0291326	0.0876469
ENSMUSG00000016831	ENSMUSG00000016831.12	Tox4	3.87756	4.01346	5.99792	8.49017	6.28713	9.57313	5.49486	6.97841	5.61776	7.02915	5.27394	6.06118	7.55179	4.90817	7.4994	6.77094	6.72663	7.18032	7.26595	6.96645	5.19183	6.738
ENSMUSG00000016833	ENSMUSG00000016833.14	Mrps18c	427.616	415.292	379.195	388.393	249.801	248.327	348.594	278.157	394.556	396.825	395.536	324.573	219.4	352.054	284.431	321.379	299.42	313.014	314.587	315.441	239.245	374.782
ENSMUSG00000016918	ENSMUSG00000016918.15	Sulf1	0.0906751	0.222308	0.135783	0.0258901	1.4792	0.0335897	0.170982	0.174602	0.222437	0.0925059	0.185947	0.526838	0.823706	0.203989	0.139549	0.131744	1.03277	0.0806082	0.0768738	0.220699	0.173998	0.157875
ENSMUSG00000016921	ENSMUSG00000016921.14	Srsf6	33.9444	31.973	33.9413	32.3421	26.806	34.5322	22.6018	32.4737	30.6422	30.3676	36.8065	38.2297	37.9799	35.9904	32.1364	37.5588	34.482	34.8296	31.2945	32.9827	31.5496	28.5631
ENSMUSG00000016933	ENSMUSG00000016933.17	Plcg1	13.1016	16.7657	15.9112	13.9229	18.9354	23.3242	17.3537	13.4883	13.0708	12.8491	12.6127	13.1183	13.9092	20.9036	20.5583	16.3674	19.699	20.3353	18.9603	25.3166	20.8674	11.9666
ENSMUSG00000016940	ENSMUSG00000016940.18	Kctd2	19.0742	9.93063	11.301	14.629	15.036	15.3403	14.7665	20.2104	22.3985	19.3855	21.8946	16.3384	14.1067	15.2191	9.29461	11.1932	7.79856	8.43726	12.0696	12.0916	12.627	13.6202
ENSMUSG00000016942	ENSMUSG00000016942.6	Tmprss6	941.425	1020.53	893.874	944.667	807.832	872.502	1043.79	860.095	1048.73	817.962	966.69	1043.03	489.434	969.82	1002.87	867.973	949.25	975.53	912.502	986.126	988.317	962.477
ENSMUSG00000016946	ENSMUSG00000016946.6	Kctd5	2.11179	1.93715	1.67039	1.54205	2.02931	1.39202	1.77036	2.05172	2.74906	1.37745	1.8014	1.41774	2.27738	1.8664	1.55514	2.19807	2.20158	1.78741	1.73771	1.6706	1.80158	1.55628
ENSMUSG00000016984	ENSMUSG00000016984.7	Etaa1	1.11937	0.87194	1.14431	1.12387	1.19447	1.41137	1.29594	1.14176	1.19208	0.918101	0.950182	1.14532	1.27984	1.10688	0.676125	1.13645	1.07064	1.07666	1.42038	1.75125	1.47558	1.3503
ENSMUSG00000016995	ENSMUSG00000016995.17	Matn4	0	0	0.0143066	0	0	0.0185804	0	0.016097	0.036457	0	0	0.018214	0.0370061	0.0188063	0	0.0182188	0	0	0	0	0.0183329	0
ENSMUSG00000017002	ENSMUSG00000017002.14	Slpi	0.910422	9.3535	3.21356	1.27086	10.1439	1.08203	3.29724	10.3116	25.7803	4.96653	2.8005	7.42488	45.0254	4.53721	4.98641	2.72822	8.75987	2.52246	3.82066	6.81456	0.305035	6.424
ENSMUSG00000017007	ENSMUSG00000017007.9	Rbpjl	0	0.0630418	0.0256701	0	0	0	0.0323245	0	0.0490609	0	0.100668	0.0163406	0.00829997	0.016872	0.0162948	0	0.020099	0.0320022	0.0610392	0.0141322	0	0.0329884
ENSMUSG00000017009	ENSMUSG00000017009.3	Sdc4	128.4	183.307	210.33	215.655	122.033	122.775	137.223	105.875	91.089	114.267	147.244	144.304	73.7117	147.176	241.27	249.279	244.624	216.059	164.154	178.314	143.734	171.945
ENSMUSG00000017057	ENSMUSG00000017057.9	Il13ra1	7.46671	11.1826	11.5418	10.0552	11.2371	10.8891	10.2695	9.4337	14.0076	16.618	9.70899	18.0787	10.6798	15.7741	10.416	9.48964	11.1825	11.095	14.3058	12.6092	11.1843	19.489
ENSMUSG00000017119	ENSMUSG00000017119.19	Nbr1	204.045	248.692	449.713	430.449	500.767	530.662	298.211	438.885	217.9	394.081	261.655	333.832	340.571	331.196	444.581	496.211	470.126	463.84	351.566	619.338	423.491	423.341
ENSMUSG00000017132	ENSMUSG00000017132.17	Cyth1	15.2898	15.4505	24.6937	15.5567	22.7161	21.9023	23.5844	28.7066	14.9941	17.3079	15.6984	24.1516	15.5735	23.4788	22.5123	25.6729	27.038	24.0106	23.0894	27.1715	21.59	19.7715
ENSMUSG00000017144	ENSMUSG00000017144.8	Rnd3	8.04853	6.61512	5.40189	4.87989	6.16862	7.27227	6.18006	6.00381	7.10658	5.73345	5.25293	6.24824	6.80182	7.28853	6.23072	5.53681	5.77692	5.52986	5.62612	8.30517	9.14515	6.02478
ENSMUSG00000017146	ENSMUSG00000017146.12	Brca1	1.26428	0.643019	1.13897	0.87804	1.15615	0.688601	0.469832	0.585519	0.250208	0.561897	0.385049	0.425014	2.71755	0.477556	0.760387	1.76302	0.445891	0.257055	1.36581	1.0811	1.78665	0.580424
ENSMUSG00000017167	ENSMUSG00000017167.6	Cntnap1	3.08888	2.71602	3.63978	1.28916	3.59829	0.411052	1.0376	4.53123	4.60282	1.76962	2.86758	0.882313	1.42917	0.408876	0.484951	1.01458	1.55524	0.673498	0.60337	0.480674	1.22373	5.2104
ENSMUSG00000017176	ENSMUSG00000017176.17	Nt5c3b	5.89161	7.70628	5.90502	5.02586	2.49526	5.11269	5.8193	3.9479	2.72602	4.59141	3.57983	4.2492	21.9706	8.32476	5.32376	5.88505	7.10272	4.80106	3.76466	8.29213	2.30297	10.9978
ENSMUSG00000017188	ENSMUSG00000017188.3	Coa3	103.282	128.125	116.174	135.344	78.4893	92.1875	106.316	88.7954	139.876	102.368	143.073	98.2279	78.119	115.332	102.011	96.429	102.007	104.981	116.498	109.953	103.248	98.5847
ENSMUSG00000017195	ENSMUSG00000017195.15	Zpbp2	0.614696	0.592057	0.241081	1.1262	1.89248	0	0.455363	0.406878	3.53246	1.43712	0.315139	0.61385	0.311796	0.316906	0.306064	0.153503	0.566278	0.150274	0.859874	0	0.617859	0.30981
ENSMUSG00000017210	ENSMUSG00000017210.14	Med24	8.37412	7.98662	11.5433	10.6043	9.66808	9.59716	8.21051	19.3189	9.10773	12.7546	9.72284	11.9905	18.1775	9.42815	11.9875	14.1463	10.0969	10.2963	8.72825	10.4232	9.50031	8.59637
ENSMUSG00000017221	ENSMUSG00000017221.14	Psmd3	44.2421	50.2924	47.588	48.1577	47.0354	53.8251	58.5024	53.4689	63.4051	47.1348	49.7264	46.8025	39.707	48.2153	46.5658	47.9566	49.9228	52.9924	50.715	53.549	50.7466	51.8941
ENSMUSG00000017264	ENSMUSG00000017264.16	Exosc10	25.8435	27.1208	17.5105	29.3278	23.1993	17.3876	30.5268	23.6168	25.3467	27.55	16.8088	23.5449	26.3154	23.0677	21.6063	22.347	28.5458	20.2268	26.5291	35.2706	29.6112	16.3302
ENSMUSG00000017286	ENSMUSG00000017286.15	Glod4	78.5138	92.1922	111.358	114.496	110.476	106.793	102.534	97.8099	115.876	111.162	104.041	95.6345	86.1022	93.7695	138.754	113.623	114.757	122.385	102.399	103.292	104.783	100.955
ENSMUSG00000017288	ENSMUSG00000017288.15	Vps53	12.2595	15.7811	25.7642	23.0966	23.348	23.7406	19.2487	26.2326	16.8181	20.0904	19.389	18.1906	19.726	20.8393	27.411	24.3761	24.7541	24.2027	22.3804	23.9479	21.7098	18.3033
ENSMUSG00000017291	ENSMUSG00000017291.13	Taok1	3.9715	3.96345	4.04977	4.51019	4.81085	5.35221	4.44379	4.14455	2.62089	3.55529	3.45669	3.75108	4.95165	4.37947	4.95723	4.61211	4.17816	4.43802	4.30593	4.45642	4.86651	4.8162
ENSMUSG00000017299	ENSMUSG00000017299.13	Dnttip1	7.84142	8.37868	9.39427	8.49801	8.78363	10.266	8.62255	10.1104	12.1533	8.99451	9.07663	7.83062	11.1089	9.94867	8.44922	6.91478	8.76635	10.3337	8.59813	8.7564	10.5603	10.0038
ENSMUSG00000017307	ENSMUSG00000017307.16	Acot8	15.3768	19.4087	13.4053	15.8224	13.7964	16.0225	18.052	18.5339	20.8124	16.7218	22.0281	19.7429	10.9641	14.5412	14.7875	15.4035	16.6209	14.8218	14.1761	16.7332	18.8562	16.2971
ENSMUSG00000017309	ENSMUSG00000017309.11	Cd300lg	6.76695	3.08151	5.11835	5.67484	8.50347	7.80802	5.8825	5.28662	5.83138	7.4099	9.77053	4.13732	3.89652	6.06961	9.50636	9.19072	6.6156	9.79081	6.56826	5.38216	6.85382	3.8282
ENSMUSG00000017314	ENSMUSG00000017314.12	Mpp2	0.122291	0.0483228	0.0959236	0.0295453	0.0992963	0.076664	0.0836236	0.141137	0.0752122	0.158349	0.144682	0.601218	0.596446	0.0290986	0.131148	0.0281895	0.878157	0.137983	0.0789543	0.0162489	0.0567323	0.0663763
ENSMUSG00000017344	ENSMUSG00000017344.4	Vtn	1394.52	2506.38	1908.56	1514.07	1527.58	1784.84	2114.82	1214.95	1391.7	1549.05	1293.62	3062.05	1052	3084.99	1994.94	1465.63	1652.35	1830.5	3034.31	3038.33	2468.11	3526.03
ENSMUSG00000017376	ENSMUSG00000017376.15	Nlk	11.2599	15.4181	9.26619	11.3853	7.89402	6.17646	8.67395	6.49758	10.1953	9.92246	12.0387	8.84173	6.71214	8.48425	9.46383	10.1659	7.32905	5.83476	9.9846	9.18444	7.85959	9.60391
ENSMUSG00000017386	ENSMUSG00000017386.10	Traf4	21.1953	20.6262	18.3274	18.1942	19.9223	25.2827	25.2408	19.6123	27.7664	18.1726	18.1966	23.333	15.9398	26.4291	14.7786	16.9722	16.3251	14.1523	19.8023	22.8234	21.577	21.2479
ENSMUSG00000017390	ENSMUSG00000017390.15	Aldoc	9.20167	7.12259	15.1275	5.08067	11.365	4.62272	6.1629	9.40032	6.73978	9.60715	8.2071	6.60853	7.64051	8.64301	6.33895	4.78457	6.34798	7.14917	11.6376	8.00155	9.37571	14.6119
ENSMUSG00000017400	ENSMUSG00000017400.10	Stac2	0.0257861	0	0.0404527	0.310456	0.0226823	0.0525371	0	0.0341365	0.0515423	0.108515	0.211518	0.0128753	0.0457788	0.013294	0.0898743	0.038636	0.0316733	0.0378234	0.0240474	0.0668112	0.0259188	0
ENSMUSG00000017404	ENSMUSG00000017404.12	Rpl19	352.755	383.688	274.894	262.095	216.821	265.682	352.673	223.628	364.186	285.366	362.457	337.162	225.459	352.943	250.409	244.438	240.829	242.27	299.579	299.985	306.792	388.096
ENSMUSG00000017405	ENSMUSG00000017405.14	Nek8	3.41112	3.84101	4.98291	1.39743	4.26163	2.92097	5.32244	3.11958	4.42201	3.74478	3.67501	2.91274	4.5513	2.98197	2.7815	2.59253	2.33785	1.42611	2.62788	1.57977	3.03115	3.46336
ENSMUSG00000017412	ENSMUSG00000017412.15	Cacnb4	0.0226388	0.017444	0.0213092	0.0284414	0.00796553	0	0.0134165	0.003996	0.00452513	0.0211712	0.00464254	0.0135646	0.0367463	0.0233428	0.0135265	0.0180908	0.011123	0.00442759	0.0295573	0.0156418	0.00910211	0.00912805
ENSMUSG00000017417	ENSMUSG00000017417.14	Plxdc1	0.234413	0.0708328	0.10816	0.129925	0.376007	0.266893	0.0817185	0.133865	0.151591	0.180532	0.282771	0.0963901	0.377692	0.184832	0.260897	0.165284	0.0846859	0.229227	0.154311	0.0833631	0.221759	0.194592
ENSMUSG00000017418	ENSMUSG00000017418.13	Arl5b	9.51248	13.9469	11.69	18.0822	12.7181	11.1967	9.38279	7.59849	5.27002	6.1916	8.65349	6.50714	8.87363	10.7527	13.3035	15.501	8.42168	11.9762	15.8142	17.516	11.0344	14.9699
ENSMUSG00000017421	ENSMUSG00000017421.18	Zfp207	18.5945	16.2406	19.3534	19.6377	22.2337	18.1621	17.1268	21.0707	16.1243	19.3856	20.152	22.9141	20.9384	23.6257	24.1319	19.8435	20.3376	22.1034	20.973	22.8715	21.8844	27.2692
ENSMUSG00000017428	ENSMUSG00000017428.16	Psmd11	57.8381	61.7831	70.8545	72.1222	78.7932	88.9739	77.0624	102.924	84.8661	80.2646	69.4413	79.2646	80.4429	74.7651	78.7602	66.4853	76.4574	70.8752	80.9809	78.0966	81.333	80.7079
ENSMUSG00000017446	ENSMUSG00000017446.14	C1qtnf1	66.2519	8.12457	11.9924	50.6868	37.3315	63.553	30.0289	64.4421	53.1288	69.599	88.9234	25.2709	137.809	21.7439	65.9751	17.0272	76.5211	35.4863	41.7088	25.4223	45.926	9.29996
ENSMUSG00000017453	ENSMUSG00000017453.4	Pipox	128.142	136.444	130.538	165.873	136.338	129.236	153.46	79.516	87.8591	107.171	98.3699	119.089	44.9689	118.811	160.905	156.03	157.284	154.887	146.866	140.756	131.865	105.549
ENSMUSG00000017466	ENSMUSG00000017466.9	Timp2	6.45746	2.265	2.37639	3.21645	5.75526	4.66565	3.07671	7.70755	5.30228	3.49828	5.38151	5.32646	27.0261	6.62894	4.64581	4.63168	6.79616	5.03499	4.09871	6.04385	4.2604	4.43026
ENSMUSG00000017478	ENSMUSG00000017478.15	Zc3h18	18.4089	20.2674	22.2345	19.0336	22.2718	30.0984	20.7026	21.6065	21.0809	17.6072	22.6429	26.3111	20.8577	22.0435	23.8107	23.5987	23.0093	22.7114	23.1683	24.1363	22.9429	22.6054
ENSMUSG00000017485	ENSMUSG00000017485.11	Top2b	13.0946	14.1021	18.0557	15.4725	19.8269	21.6327	15.0705	16.1911	11.5027	19.133	14.5779	16.7868	20.3031	18.9673	23.5804	19.9747	19.2078	20.8463	20.6351	19.8519	19.8177	19.6411
ENSMUSG00000017491	ENSMUSG00000017491.9	Rarb	1.20892	1.18917	0.827212	0.807866	1.35754	0.668179	0.698667	2.14524	1.70951	1.28691	1.49012	0.359609	1.57217	0.358043	1.22949	1.00203	0.868845	1.04384	0.515731	0.322116	0.710989	0.700052
ENSMUSG00000017493	ENSMUSG00000017493.12	Igfbp4	1141.44	1515.73	1371.31	1674.16	1126.07	1219.98	1358.14	972.45	1166.4	1215.2	1425.66	1147.31	669.094	1296.72	1721.98	1529.68	1441.31	1609.35	1368.79	1517.34	1265.12	1235.26
ENSMUSG00000017499	ENSMUSG00000017499.15	Cdc6	0.415464	0.779803	0.275749	0.167293	0.730912	0.162784	0	0.535903	0.159701	0.388532	0.163845	0.446807	1.32927	0.0659052	0.190952	0.127693	0.471063	0.406272	0.357647	0.165609	0.289109	0.0322148
ENSMUSG00000017548	ENSMUSG00000017548.15	Suz12	4.96205	6.19032	8.4617	7.85308	10.3621	13.5891	10.9735	9.86192	4.55986	9.14819	7.70444	4.76216	11.5779	8.0267	9.21525	8.69	11.2717	6.66714	9.33909	11.7768	11.0374	9.71778
ENSMUSG00000017550	ENSMUSG00000017550.14	Atad5	0.177801	0.295992	0.294427	0.206828	0.307007	0.154294	0.182123	0.430076	0.283001	0.221701	0.276839	0.210437	0.467638	0.285181	0.216405	0.322317	0.517677	0.199626	0.325484	0.210434	0.344194	0.285433
ENSMUSG00000017561	ENSMUSG00000017561.16	Crlf3	3.08929	3.64092	4.24828	4.21683	4.16216	4.80031	3.51487	5.52197	3.47832	2.96217	5.9142	3.22171	4.62166	3.60873	6.6006	5.8592	5.95609	4.95205	3.93857	4.01903	5.16876	4.07978
ENSMUSG00000017607	ENSMUSG00000017607.9	Tns4	0.0561016	0.0720471	0.075438	0.0503437	0.084598	0.122467	0.0316646	0.212198	0.256316	0.344769	0.772462	0.0240104	0.353677	0.190066	0.0558673	0.0480335	0.108287	0.133232	0.313913	0.0553745	0.0725018	0.0727084
ENSMUSG00000017615	ENSMUSG00000017615.12	Tnfaip1	10.9545	8.72083	9.32559	10.4141	10.2022	10.7681	10.0611	13.6817	12.0481	10.9338	10.5082	10.8979	16.2798	9.77483	9.10955	9.07533	8.85129	8.78292	9.68327	8.5821	10.082	10.5922
ENSMUSG00000017631	ENSMUSG00000017631.18	Abr	1.67696	0.891616	1.51647	1.33072	1.32478	2.78557	0.854564	4.27978	1.47316	2.92674	1.98232	0.949325	9.80646	1.0683	1.44659	2.08053	1.88927	1.10717	1.60373	1.16235	2.17946	1.73346
ENSMUSG00000017639	ENSMUSG00000017639.13	Rab11fip4	0.392139	0.745321	0.336298	0.66234	0.95663	0.969396	0.490613	0.821375	0.658412	0.733438	0.385997	1.1017	1.97581	0.803276	0.479015	0.459597	0.706447	0.439705	0.351071	0.803789	0.919699	2.13451
ENSMUSG00000017652	ENSMUSG00000017652.16	Cd40	0.29028	0.152503	0.196643	0.165765	0.278552	0.551098	0.221554	0.733629	0.778026	0.345497	0.568218	0.263527	1.37201	0.299306	0.275928	0.316316	1.13449	0.24515	0.295317	0.398845	0.33156	0.199503
ENSMUSG00000017664	ENSMUSG00000017664.16	Slc35c2	18.2719	16.4086	34.818	14.347	20.5857	18.5126	15.6935	20.5372	22.7273	16.9945	25.7268	23.4695	31.045	14.7444	23.7663	19.045	17.5238	17.1555	21.2998	20.5263	23.4564	33.1328
ENSMUSG00000017667	ENSMUSG00000017667.9	Zfp334	0.240574	0.180708	0.15666	0.261368	0.203632	0.208083	0.224171	0.208314	0.154241	0.263183	0.190823	0.299171	0.476601	0.15913	0.162727	0.176829	0.183991	0.186426	0.186256	0.0901663	0.177937	0.228775
ENSMUSG00000017670	ENSMUSG00000017670.16	Elmo2	3.79854	4.52808	5.43159	4.54763	4.09272	7.14675	2.92614	5.42163	3.19692	6.6457	4.52844	3.77516	9.35723	5.97807	3.92747	4.23002	3.37098	4.21214	5.20346	4.31664	6.50353	6.37551
ENSMUSG00000017677	ENSMUSG00000017677.11	Wsb1	14.6356	14.1784	19.1576	12.967	12.5883	11.3179	5.72738	10.276	5.03023	10.1512	6.63523	8.01415	14.0827	9.27922	17.9004	22.6355	13.9315	15.4231	12.6321	12.52	13.9648	11.9004
ENSMUSG00000017679	ENSMUSG00000017679.16	Ttpal	3.5979	5.61632	5.12529	4.25382	4.35619	4.38141	3.22696	5.50211	3.74047	6.48762	5.93649	5.1726	7.01151	5.59666	5.8582	7.60087	3.82247	6.5311	3.62527	6.27723	6.05853	4.56466
ENSMUSG00000017686	ENSMUSG00000017686.16	Rhot1	14.513	13.7021	12.8551	14.3571	14.416	16.1471	15.413	12.8492	15.4726	12.7527	16.2996	13.5872	11.0735	14.5046	16.3661	15.925	15.1072	15.9509	15.3266	14.1276	15.1903	12.0567
ENSMUSG00000017688	ENSMUSG00000017688.14	Hnf4g	0.0182853	0	0.0430283	0.0191434	0.0160843	0.0745096	0	0	0	0.1026	0	0	0.259699	0.0188539	0	0.127854	0	0	0.0341047	0.0157923	0.0183793	0
ENSMUSG00000017692	ENSMUSG00000017692.8	Rhbdl3	0.0621395	0.0399006	0.0243708	0.054213	0.10021	0.0527518	0.0306884	0.0274208	0.0724541	0.0290557	0.106191	0.0827386	0.420259	0.0213573	0.0206266	0.113795	0.0763266	0.0911471	0.0193166	0.0357783	0.0624592	0.0521977
ENSMUSG00000017697	ENSMUSG00000017697.3	Ada	0.828174	0.580125	0.551185	0.683121	0.794716	0.766973	1.11547	0.398678	1.25408	0.727549	0.797703	0.626541	0.725593	0.724545	1.29955	0.651773	0.832299	0.981638	0.889353	0.671912	1.03424	0.581836
ENSMUSG00000017707	ENSMUSG00000017707.9	Serinc3	44.2194	59.0313	74.2732	64.96	65.0985	70.8036	48.6713	68.4944	45.4409	57.8941	70.7532	46.0115	83.6036	49.4323	96.8007	92.5675	90.1298	91.8091	59.2003	63.6352	51.9947	60.3466
ENSMUSG00000017713	ENSMUSG00000017713.9	Tha1	3.1513	4.16514	3.22964	3.68449	4.30973	2.27296	5.56636	3.73533	4.43685	3.8935	4.4812	4.2036	1.94848	2.82238	3.29848	3.99792	2.91014	3.46396	4.37605	3.07924	4.46226	5.75023
ENSMUSG00000017715	ENSMUSG00000017715.11	Pgs1	5.04186	3.99468	2.93592	4.02595	3.63819	3.51699	3.34249	5.89777	6.69581	3.51629	5.64283	4.64237	5.69567	4.2999	3.09758	3.82413	3.63181	3.64342	3.04429	3.70498	3.28119	3.04935
ENSMUSG00000017716	ENSMUSG00000017716.15	Birc5	2.46021	0.936137	1.21503	1.11294	0.641209	0.49506	0.750003	0.884592	2.15523	2.01669	1.40143	1.88053	5.76194	1.03348	0.84689	1.27424	2.61152	1.42565	1.27462	0.524638	0.976934	0.24493
ENSMUSG00000017718	ENSMUSG00000017718.15	Afmid	50.0073	59.0294	67.0062	102.27	39.6317	56.8336	82.816	36.4084	36.0122	75.5059	86.7942	54.2158	18.5489	53.1358	119.564	101.962	99.9627	111.493	50.7298	49.9868	60.113	34.5677
ENSMUSG00000017721	ENSMUSG00000017721.15	Pigt	21.6491	21.8129	23.2103	18.6401	18.2117	19.7108	20.543	20.4832	21.1327	18.8459	18.9668	20.628	20.8595	20.9252	21.1194	19.4845	20.9406	21.3551	22.7315	21.7321	21.2221	19.1066
ENSMUSG00000017723	ENSMUSG00000017723.11	Wfdc2	73.548	40.1564	24.1816	34.4269	60.6922	30.209	35.8151	60.3756	51.938	41.0485	82.9387	21.5502	28.7429	5.75197	20.3203	49.124	26.5069	30.5771	24.5058	22.9485	34.2334	41.138
ENSMUSG00000017724	ENSMUSG00000017724.14	Etv4	0.150577	0.128917	0.255907	0.0788217	0.198679	0.357921	0.0247881	0.73091	0.0752449	0.0234693	0.128662	0.0751849	0.85289	0.0776298	0.149948	0.200546	0.369911	0.171787	0.0936161	0.325119	0.0504506	0.354161
ENSMUSG00000017734	ENSMUSG00000017734.15	Dbndd2	8.11852	4.16013	3.92123	0.586173	1.75895	1.99631	2.84413	3.45899	3.51732	2.76761	2.37838	2.4362	5.94373	2.22676	3.02675	2.03735	0.638605	1.4861	2.08858	0.863502	3.17568	9.07044
ENSMUSG00000017737	ENSMUSG00000017737.2	Mmp9	1.82391	3.57202	0.250365	0.525113	1.12306	0.650313	0.315266	1.04631	0.637998	1.23661	0.420783	2.45889	1.15644	1.12838	0.726516	0.364375	3.58452	0.802601	0.552802	0.787619	0.59582	1.01119
ENSMUSG00000017740	ENSMUSG00000017740.17	Slc12a5	0.330306	0.231375	0.557432	0.377243	0.457833	0.458844	0.593184	1.15722	0.420145	0.468021	0.277101	0.549751	0.497552	0.505706	0.299024	0.659875	0.762257	0.420876	0.504056	0.84717	1.64996	0.282504
ENSMUSG00000017747	ENSMUSG00000017747.13	Ghdc	7.95221	7.68153	6.12915	6.37073	5.99139	8.03056	10.8428	6.78941	6.89368	6.25654	7.67521	7.63052	6.32231	6.45265	6.31798	7.8052	5.71203	5.76459	8.38333	5.67357	6.6899	6.27332
ENSMUSG00000017754	ENSMUSG00000017754.13	Pltp	28.4634	7.38521	11.1322	21.4311	38.1245	22.1971	15.7376	86.7927	42.1035	63.0549	62.8598	14.3043	34.9234	24.9966	18.1783	18.0761	18.4044	22.4165	17.0237	11.6648	12.6212	12.9763
ENSMUSG00000017756	ENSMUSG00000017756.9	Slc12a7	132.496	94.9603	104.165	102.735	83.9071	84.7469	84.698	92.3733	89.5238	99.5708	82.6124	94.6258	52.5555	79.9077	62.5371	88.3025	95.8572	101.408	85.137	78.9237	92.1255	59.9931
ENSMUSG00000017760	ENSMUSG00000017760.16	Ctsa	71.7226	88.0206	109.773	84.7219	132.693	107.703	137.607	114.222	83.4599	100.521	112.411	94.3761	121.673	119.443	119.53	105.89	125.257	118.023	112.614	123.235	102.784	108.096
ENSMUSG00000017764	ENSMUSG00000017764.2	Zswim1	1.24985	1.15189	1.19951	1.3239	0.97007	1.54287	1.29261	1.28475	1.44017	1.26509	1.40215	1.49776	1.14115	0.940008	1.62534	1.36596	1.19204	1.2941	1.46726	1.39693	1.04937	1.2154
ENSMUSG00000017765	ENSMUSG00000017765.17	Slc12a4	5.67155	5.92337	7.7093	5.19847	9.12625	9.17698	5.75941	9.15657	5.82761	5.5169	4.89281	5.7206	12.3449	6.04755	7.5645	6.75732	7.31614	10.8917	6.65921	8.20316	7.30334	7.0142
ENSMUSG00000017767	ENSMUSG00000017767.3	Spata25	0	0	0.0709949	0	0.0796154	0	0	0.31952	0.0904573	0.0846425	0	0	0	0.0933244	0	0	0	0.177015	0	0.156339	0	0
ENSMUSG00000017774	ENSMUSG00000017774.19	Myo1c	12.3548	8.76988	8.22131	11.6302	11.7462	13.3611	10.1177	23.0836	10.7983	14.0889	11.8976	10.6947	23.2003	11.268	13.7145	11.2295	13.3881	11.9327	12.0983	12.6418	10.5924	9.0024
ENSMUSG00000017776	ENSMUSG00000017776.15	Crk	19.5226	18.5157	22.7085	22.3527	23.16	26.7866	21.8154	21.8265	18.7184	21.6117	23.5424	22.2169	21.7355	23.6032	26.4023	25.4729	24.3611	22.666	22.0555	25.5694	22.5353	21.4986
ENSMUSG00000017778	ENSMUSG00000017778.14	Cox7c	607.824	583.968	349.898	379.146	297.084	312.967	551.631	353.735	565.279	442.846	593.505	491.685	170.28	362.4	357.6	411.031	331.127	344.689	351.014	329.469	422.298	451.188
ENSMUSG00000017781	ENSMUSG00000017781.17	Pitpna	91.5327	78.813	76.5363	80.8476	60.776	56.8265	66.0458	73.1655	84.0796	58.5813	86.3541	59.6525	79.0556	65.0116	66.8135	68.97	60.9859	63.6993	41.0919	57.1615	60.316	65.6164
ENSMUSG00000017801	ENSMUSG00000017801.15	Mlx	29.0387	30.7602	35.7986	35.7265	34.6137	31.5605	35.3961	40.034	47.5996	38.7885	33.3307	36.8025	26.0111	32.9931	38.2189	35.8422	35.8957	37.5753	34.0665	35.7424	35.4626	35.7967
ENSMUSG00000017802	ENSMUSG00000017802.14	Retreg3	26.9364	30.5368	26.4813	30.0676	26.6682	27.1629	30.9851	23.6418	32.206	24.0785	27.8605	27.5672	16.8355	26.7142	27.7489	27.5497	26.104	28.5083	28.6659	29.104	29.6394	29.6989
ENSMUSG00000017817	ENSMUSG00000017817.11	Jph2	0.0638046	0.0234113	0.021449	0.0190854	0.00801781	0.148568	0.00900306	0.0321778	0.0182193	0.0340963	0.018692	0.0182048	0.138703	0.197366	0.00907687	0.0455239	0	0.0178266	0.00850035	0.0393611	0.0641329	0.0643157
ENSMUSG00000017830	ENSMUSG00000017830.15	Dhx58	8.86451	8.19473	7.54845	6.42774	13.4712	12.3333	8.34688	6.1796	11.4103	7.64475	14.465	10.6779	12.1595	7.82428	6.07963	7.33866	13.5575	13.2218	19.5894	10.754	11.9611	10.0829
ENSMUSG00000017831	ENSMUSG00000017831.8	Rab5a	18.0652	19.2565	20.7803	18.9309	23.1384	23.773	22.0221	22.3571	22.2658	21.4408	20.8145	21.8733	15.8001	22.5142	23.0011	20.0047	21.7916	23.1704	20.7925	24.7219	23.6108	23.0418
ENSMUSG00000017837	ENSMUSG00000017837.12	Nkiras2	8.76216	6.55214	7.08174	7.61736	8.87824	9.42326	8.93944	9.9845	12.2599	10.9739	9.62114	7.46527	9.23778	10.3155	6.71537	7.35644	7.41124	7.28848	9.86769	9.2343	7.98226	8.45222
ENSMUSG00000017843	ENSMUSG00000017843.14	Ppp2r5c	24.1308	24.489	27.042	25.4945	26.0674	25.3886	23.1983	29.3217	29.5252	24.701	29.1966	22.572	26.5341	25.944	25.1848	21.5299	23.8523	24.5869	24.5293	25.7053	25.6611	26.4578
ENSMUSG00000017858	ENSMUSG00000017858.12	Ift52	8.43525	12.2352	12.2435	14.2717	15.8502	15.2297	16.1055	11.5657	11.2154	15.1958	11.7573	10.7928	13.2849	9.78476	16.6875	15.5728	14.3853	19.5168	12.5021	16.7006	11.1093	12.1848
ENSMUSG00000017861	ENSMUSG00000017861.11	Mybl2	0.54116	0.463314	0.0282987	0.642096	0.317348	0.735047	0.498883	0.636805	0.324508	0.607295	0.221951	1.297	1.18948	0.148797	0.32334	0.973002	0.0886283	0.176396	0.740185	0.373903	0.108789	0.472762
ENSMUSG00000017868	ENSMUSG00000017868.16	Sgk2	12.0575	12.645	14.6607	9.92271	13.2771	21.5779	21.1254	25.1985	32.6895	21.3248	16.2625	25.6715	18.7068	25.3056	13.2548	11.8232	10.2658	10.7241	24.2622	13.9908	22.0314	20.8907
ENSMUSG00000017897	ENSMUSG00000017897.18	Eya2	0.69717	1.43252	0	0.145977	0	2.84086	0	0	0	1.69514	0	0.417726	0.848712	0.71885	0.138852	0.139279	0.513805	0	0.390097	0.120424	0.280303	0.140551
ENSMUSG00000017929	ENSMUSG00000017929.13	B4galt5	9.59722	9.48229	15.323	28.4088	27.8587	28.3527	13.7604	26.3529	13.3664	22.1482	21.6015	9.7695	44.6448	18.5145	14.9523	16.2971	12.4348	11.3376	17.3084	14.9598	16.6637	9.65849
ENSMUSG00000017943	ENSMUSG00000017943.15	Gdap1l1	0	0.0518767	0.0316857	0	0	0	0	0	0.0807438	0	0	0	0.10245	0	0	0.0403503	0	0	0	0	0	0
ENSMUSG00000017950	ENSMUSG00000017950.16	Hnf4a	122.603	144.723	159.044	192.677	98.1151	139.928	122.956	104.44	80.2963	91.3754	149.224	137.195	93.856	154.195	196.073	188.367	157.085	159.014	138.65	141.041	155.865	153.038
ENSMUSG00000017969	ENSMUSG00000017969.13	Ptgis	2.0177	1.09796	2.7093	1.03829	1.20328	0.870955	0.810685	1.59964	2.25578	1.47115	1.01689	1.67341	6.60907	2.08045	1.80494	1.33225	1.13417	1.40455	1.30759	1.18143	0.824982	1.20653
ENSMUSG00000017978	ENSMUSG00000017978.18	Cadps2	5.99122	9.24813	11.1298	8.1603	7.85815	8.43588	7.10121	4.99441	6.22488	5.71379	6.82431	6.23177	4.37491	7.02159	9.22693	7.76213	7.72339	8.65459	8.01024	7.88964	8.43086	7.83303
ENSMUSG00000017999	ENSMUSG00000017999.16	Ddx27	30.0654	40.0298	33.5271	31.3546	27.3673	34.2417	27.2265	16.167	15.6343	29.2041	24.8648	25.6104	21.2383	35.9173	44.8808	24.2811	22.9293	31.5043	25.1639	42.641	17.7112	29.2511
ENSMUSG00000018001	ENSMUSG00000018001.18	Cyth3	3.92841	1.7158	1.9552	1.71191	2.10491	2.05174	5.35741	3.15025	1.83352	4.2332	3.0261	1.99137	5.92732	2.015	2.68081	4.18297	7.10323	3.33449	2.52913	4.03003	2.26494	3.97997
ENSMUSG00000018008	ENSMUSG00000018008.8	Cyth4	1.1008	0.798044	3.35634	1.13387	1.31189	6.9997	5.01556	14.6198	2.28905	15.7239	9.84888	1.01063	27.6482	1.8307	0.866355	1.27693	8.46169	1.05909	20.515	0.720706	9.58342	7.05145
ENSMUSG00000018012	ENSMUSG00000018012.11	Rac3	1.02648	0.599196	0.512374	0.781564	0.492505	0.285187	0.368683	0.741212	0.466311	0.785404	0.861137	0.372751	1.94067	0.288655	2.23024	1.58461	0.916971	0.912518	0.870243	0.483561	0.281389	0.376255
ENSMUSG00000018040	ENSMUSG00000018040.9	Rrp7a	28.057	24.7829	25.8654	28.7852	29.2944	27.5799	23.3637	26.126	33.471	30.969	28.9603	28.4393	32.407	23.1822	29.5723	27.7918	24.8546	26.6576	25.6847	32.5651	26.7889	30.5008
ENSMUSG00000018042	ENSMUSG00000018042.18	Cyb5r3	324.958	263.935	245.05	260.466	321.552	275.844	381.963	329.595	319.007	251.072	315.181	286.024	138.085	278.001	189.335	193.212	200.696	190.771	254.551	228.45	272.588	269.121
ENSMUSG00000018068	ENSMUSG00000018068.13	Ints2	1.1172	0.956495	1.48301	1.10965	1.86467	1.94549	0.952587	0.943859	0.668026	0.75903	1.09657	1.01077	7.71566	0.994416	1.32173	1.19226	1.43092	1.90485	1.88784	1.29476	1.19014	0.750769
ENSMUSG00000018076	ENSMUSG00000018076.12	Med13l	1.61078	1.2832	1.70604	2.08768	1.9435	2.6325	1.98664	1.64207	1.14067	1.42178	1.51472	1.82361	2.44241	2.1094	2.02866	2.21989	1.85158	2.12266	1.71505	1.80778	2.53683	1.87549
ENSMUSG00000018102	ENSMUSG00000018102.5	H2bc4	105.195	126.759	100.191	89.0805	68.6816	79.4191	99.8528	83.5984	130.641	105.711	89.8981	119.404	65.8601	107.44	82.3134	84.6347	79.0334	84.8403	89.5244	103.989	91.8086	105.957
ENSMUSG00000018126	ENSMUSG00000018126.15	Baiap2l2	0	0	0.0415961	0	0	0.0540222	0.157137	0	0	0	0.163123	0	0.188291	0.164037	0	0	0	0	0	0	0	0
ENSMUSG00000018143	ENSMUSG00000018143.10	Mafk	5.22192	4.7282	4.60227	3.9006	5.48367	4.09432	5.23027	6.00676	6.99273	5.67903	5.67014	5.65418	6.34658	5.08182	4.3529	5.02563	4.25207	4.83386	4.97926	3.86387	5.352	5.38204
ENSMUSG00000018160	ENSMUSG00000018160.15	Med1	6.35561	5.1188	7.16954	11.307	9.60585	5.05058	7.216	7.33434	5.22779	14.6241	8.77854	7.74273	9.7434	9.33445	14.6264	11.3772	11.4015	9.68558	12.0884	11.1479	10.1313	9.66482
ENSMUSG00000018166	ENSMUSG00000018166.8	Erbb3	17.5463	20.3219	20.964	18.4091	23.9723	24.2858	24.7347	19.5588	18.0807	21.5565	17.3234	23.5505	20.1603	23.7998	19.7554	19.2594	19.0756	18.7197	26.2968	23.0772	25.5863	28.4303
ENSMUSG00000018167	ENSMUSG00000018167.10	Stard3	8.0693	10.561	9.90925	6.99381	9.09555	8.89407	8.25334	7.17998	7.97648	8.92762	8.95204	8.27835	9.02482	8.70669	8.25514	8.2585	10.9407	9.68021	10.7327	8.85422	7.91137	7.24498
ENSMUSG00000018168	ENSMUSG00000018168.8	Ikzf3	0.0423742	0.0408135	0.0581663	0.133088	0.223642	0.151085	0.156953	0.0841446	0.105874	0.198137	0.141207	0.10579	0.752281	0.152922	0.0949437	0.190471	0.156146	0.0828734	0.246982	0.219581	0.127777	0.181533
ENSMUSG00000018169	ENSMUSG00000018169.12	Mfng	6.28905	1.24895	1.52569	1.83271	1.14063	2.5759	0.896556	1.60219	1.74955	2.54657	1.5955	2.07188	3.91355	1.47074	1.67868	3.75627	1.83168	1.26802	2.29763	1.45589	1.04271	1.04568
ENSMUSG00000018171	ENSMUSG00000018171.9	Vmp1	120.604	103.677	152.608	127.812	116.062	167.246	109.75	171.598	116.284	120.566	132.887	111.207	147.576	126.706	135.197	135.428	153.135	139.811	140.231	159.408	127.357	138.902
ENSMUSG00000018189	ENSMUSG00000018189.12	Uchl5	75.7962	60.5338	45.8666	53.5249	41.1857	48.2323	66.6741	54.8497	73.5489	59.8871	54.144	74.6434	41.4286	48.1692	38.367	51.4881	50.548	33.5692	44.4477	36.0858	43.0526	53.8633
ENSMUSG00000018196	ENSMUSG00000018196.18	Glrx2	45.3997	46.9457	47.6934	43.1321	42.5931	26.4281	49.5014	25.4977	46.2573	32.4628	43.5278	41.8044	29.2341	36.6285	47.4853	38.7234	37.2068	38.7017	38.6271	39.8464	45.2629	39.2257
ENSMUSG00000018199	ENSMUSG00000018199.9	Ro60	0.659392	0.655593	0.51722	0.43647	0.759643	0.554719	0.54625	0.754658	0.527208	0.728042	0.597592	0.675477	1.37671	0.50444	0.440583	0.548172	0.606147	0.386882	0.559389	0.415177	0.684165	0.720421
ENSMUSG00000018209	ENSMUSG00000018209.15	Stk4	6.61144	4.59239	6.33565	6.01839	7.04095	6.23742	5.26735	5.1377	6.39982	6.84391	5.48931	4.82718	6.11129	5.33787	5.74531	5.8772	8.54226	7.23773	5.15743	4.98281	5.87224	5.19739
ENSMUSG00000018211	ENSMUSG00000018211.13	Wfdc15b	0.436856	1.30905	1.028	2.43923	0.256182	0	0.143831	0.257033	0.145534	2.85976	0.29862	0.436254	6.35222	0.750735	0.580041	1.60002	0.178865	0.569588	0.8148	0	0.146368	0.440355
ENSMUSG00000018217	ENSMUSG00000018217.12	Pmp22	1.76163	1.39907	1.5818	1.65016	2.01854	2.33769	1.23632	2.00479	1.94594	2.23271	3.3749	3.1249	7.52474	2.60512	1.68502	1.9912	1.96453	1.69999	1.85901	2.08198	1.98038	1.82247
ENSMUSG00000018238	ENSMUSG00000018238.6	Gdf9	0.046779	0.150187	0.0917324	0.122436	0.102871	0.476543	0.0924097	0.123855	0.374015	0.13124	0.215842	0.25693	0.17796	0.241169	0.0931673	0.0467269	0.0287296	0.22872	0.414436	0.303009	0.0470197	0.0235769
ENSMUSG00000018239	ENSMUSG00000018239.9	Zcchc10	1.88017	2.00454	1.86435	2.41408	1.52904	1.98762	1.64685	1.53412	3.15543	1.36018	1.63684	2.33812	1.67346	3.40176	2.72015	1.48828	1.56867	1.56105	2.67972	1.31744	2.03247	2.03826
ENSMUSG00000018263	ENSMUSG00000018263.11	Tbx5	0.184818	0.0237348	0.0289938	0.0386982	0	0.0376552	0.0730197	0.0326224	0.0184711	0	0.0758012	0	0.0749971	0.0190565	0.0552138	0.0184612	0.249715	0.0361458	0.0344712	0	0.0743075	0.130409
ENSMUSG00000018286	ENSMUSG00000018286.6	Psmb6	150.728	178.396	141.687	132.853	117.73	119.888	148.68	127.96	181.93	124.789	141.955	143.921	92.9446	140.686	122.778	118.488	117.333	131.989	134.527	137.5	147.612	182.821
ENSMUSG00000018287	ENSMUSG00000018287.12	Spag7	34.6894	37.1607	30.2035	30.8309	30.063	32.3791	39.8898	31.118	37.6865	31.3753	25.5815	29.2377	21.7563	33.6538	31.2545	32.6024	30.7851	28.686	31.3942	32.0752	34.5816	35.5414
ENSMUSG00000018293	ENSMUSG00000018293.4	Pfn1	291.662	356.563	293.605	232.429	216.887	222.077	264.716	265.601	302.925	249.176	252.017	288.569	287.924	288.135	261.519	230.078	236.211	255.283	245.746	276.259	253.432	335.834
ENSMUSG00000018322	ENSMUSG00000018322.10	Tomm34	5.66721	5.54881	5.20195	5.11262	4.73758	5.71183	6.27254	5.60467	8.09419	6.46505	5.2133	7.38533	7.07441	5.05603	4.60289	4.69734	4.64073	5.07019	4.91026	5.41524	5.87817	4.3351
ENSMUSG00000018326	ENSMUSG00000018326.9	Ywhab	36.6239	38.3596	38.3374	33.6286	31.283	31.4954	32.3345	36.8048	35.8701	33.7234	36.0223	35.4493	37.2735	32.9716	32.7821	31.6016	32.1233	32.8697	32.9826	34.4681	33.8915	41.2581
ENSMUSG00000018334	ENSMUSG00000018334.18	Ksr1	0.519617	0.333653	0.359632	0.368001	1.22334	0.443711	0.369834	0.553007	0.290206	0.628855	0.501449	0.389176	0.817839	0.409711	0.410914	0.435076	0.657023	0.72482	0.334931	0.461972	0.291868	0.385132
ENSMUSG00000018339	ENSMUSG00000018339.11	Gpx3	5.18207	3.58609	2.82217	2.86723	4.08596	3.55583	2.14816	6.13745	6.03777	4.11797	3.77171	7.07867	24.3787	8.1671	2.78075	3.70119	4.38638	3.30827	4.38195	4.82339	3.26558	5.27771
ENSMUSG00000018340	ENSMUSG00000018340.13	Anxa6	37.5242	38.7974	38.9226	46.2458	46.9295	40.6217	46.3696	50.649	33.4022	45.4039	37.2617	44.6464	45.1576	39.7445	48.4453	42.6334	45.8922	45.6218	48.6499	47.5058	44.0904	43.4151
ENSMUSG00000018341	ENSMUSG00000018341.12	Il12rb2	0.0579669	0.0372213	0.0227343	0.0455154	0.0637371	0.0885773	0.229022	0.0255795	0.0579333	0.0948662	0.104014	0.144718	0.176418	0.0597696	0.0144312	0.0434267	0.0890017	0.0425134	0.108117	0.0876115	0.101964	0.146078
ENSMUSG00000018347	ENSMUSG00000018347.16	Zkscan6	1.4474	1.6293	1.2895	1.40307	1.13171	1.6019	2.15327	1.78206	1.62514	1.5541	1.96046	1.53462	1.79464	1.7135	1.29899	1.60642	2.04124	1.62506	1.89972	1.21919	1.7063	1.69315
ENSMUSG00000018362	ENSMUSG00000018362.14	Kpna2	20.5817	19.456	26.0009	22.6234	31.1467	31.5848	23.8671	42.237	26.0277	32.427	26.9438	19.0874	26.092	23.7042	36.8105	31.8499	34.4409	30.6633	28.1749	28.1975	27.7113	26.9617
ENSMUSG00000018363	ENSMUSG00000018363.16	Smurf2	7.76674	11.0362	10.493	11.141	12.379	13.6434	10.9613	10.108	8.48053	9.75663	10.2537	9.53878	10.1763	10.1279	14.1295	10.761	12.6345	11.109	10.1547	12.1408	11.6829	12.3316
ENSMUSG00000018372	ENSMUSG00000018372.13	Cep95	16.0949	10.0777	8.7933	15.0059	3.80353	3.42604	16.2137	14.77	9.76337	19.1701	7.06094	4.15812	16.0435	14.0359	12.0407	2.79947	9.83558	5.40287	12.9934	10.9268	8.04861	6.21509
ENSMUSG00000018377	ENSMUSG00000018377.10	Vezf1	3.35333	2.91186	3.13457	3.62893	3.47697	3.95591	3.43229	3.11284	2.76967	3.03033	3.53632	3.34003	5.55666	3.48448	3.48639	3.50579	3.57471	3.24516	3.14343	3.54139	3.28326	3.08245
ENSMUSG00000018378	ENSMUSG00000018378.13	Cuedc1	10.2723	1.58028	6.33685	5.93728	4.75322	3.37915	7.92669	4.76901	6.79073	5.35355	9.32579	5.93047	16.2827	7.17146	1.11884	2.61864	8.01738	2.51125	4.49045	1.75586	1.23686	2.64257
ENSMUSG00000018379	ENSMUSG00000018379.17	Srsf1	58.7942	61.7316	72.0173	67.554	72.0392	78.3067	51.126	72.3096	50.7474	72.609	71.5699	74.1641	69.7227	68.8167	62.6106	68.1421	63.8814	57.9061	64.799	74.1932	73.6941	60.0095
ENSMUSG00000018381	ENSMUSG00000018381.15	Abi3	2.39028	2.95871	2.55259	2.7738	5.0411	4.75266	2.78762	5.26118	3.91434	5.44021	7.17545	3.19224	8.82304	4.60259	3.90025	3.71087	3.53736	3.01327	5.07593	1.61669	3.82097	3.16419
ENSMUSG00000018387	ENSMUSG00000018387.12	Shroom1	69.3211	52.135	84.9158	69.4453	48.6357	62.0764	70.1102	66.0888	66.8748	58.927	56.8627	86.7186	37.8573	70.7064	62.0044	45.1122	64.3453	52.8499	65.189	59.8699	52.154	37.8253
ENSMUSG00000018395	ENSMUSG00000018395.19	Kif3a	2.99945	1.60242	2.16452	1.60779	4.45365	0.855561	2.55972	4.63787	1.72668	2.33377	0.836533	2.06078	5.53801	0.742255	1.31425	1.7737	2.3874	1.22017	2.1035	1.34706	2.6531	2.61229
ENSMUSG00000018398	ENSMUSG00000018398.18	Sept8	1.27009	0.755573	0.959616	0.791947	1.31436	1.03698	0.737939	1.44236	0.840011	1.18775	1.5704	1.15643	5.32441	0.905153	1.51588	1.02613	1.38799	0.949755	1.13219	1.29856	0.73218	0.706026
ENSMUSG00000018401	ENSMUSG00000018401.17	Mtmr4	6.28522	7.13964	7.0243	7.45846	6.2842	10.5335	6.64211	10.4242	6.64091	10.2363	8.49261	8.99597	6.35593	8.44411	11.3245	8.31332	9.05325	7.26602	9.14607	6.84287	7.12064	8.30872
ENSMUSG00000018405	ENSMUSG00000018405.7	Mrm1	0.976038	26.6289	0.731568	10.4455	14.252	0.574485	0.814093	5.57044	2.66629	9.14795	0.845104	0.563157	11.6179	0.894569	0.820767	9.94449	0.692685	0.763555	5.98727	0.618174	20.3842	1.22435
ENSMUSG00000018411	ENSMUSG00000018411.17	Mapt	18.5228	4.06001	7.24865	2.546	3.03048	2.10577	7.96673	4.14945	1.82285	7.20174	8.7689	4.73564	15.3987	2.21496	2.54281	3.52229	9.16045	4.75615	2.3435	3.36051	9.41091	2.16537
ENSMUSG00000018412	ENSMUSG00000018412.16	Kansl1	9.49194	7.35257	8.56355	9.69471	8.86935	11.0037	8.35661	7.40546	6.93819	6.54638	10.9209	8.64556	10.6287	10.1934	9.08297	10.1065	9.39557	9.54261	9.64093	8.91849	7.71183	8.18944
ENSMUSG00000018415	ENSMUSG00000018415.14	Gid4	9.79206	8.48619	8.26716	10.4545	9.38465	11.1693	10.6837	8.65018	9.69415	8.907	9.43465	8.29474	6.36661	8.13625	10.6243	11.2285	10.4633	10.1801	8.9855	9.15047	9.36933	7.62847
ENSMUSG00000018417	ENSMUSG00000018417.14	Myo1b	22.8476	43.9471	71.5796	73.7763	82.7387	100.572	60.2904	56.7195	41.0748	67.9082	57.8565	56.2472	42.2935	81.3208	113.862	92.065	104.908	106.059	82.1079	65.0357	66.9421	64.6458
ENSMUSG00000018425	ENSMUSG00000018425.18	Dhx40	7.32604	7.76867	8.45676	7.60618	9.83123	11.2102	9.30786	11.0712	8.63829	14.2708	7.47019	7.92308	10.0893	9.86285	8.48612	9.38266	10.0317	7.7882	8.96768	9.52144	9.02388	11.3682
ENSMUSG00000018427	ENSMUSG00000018427.7	Ypel2	2.8432	2.35016	2.10697	2.0968	2.06572	2.25631	2.49024	3.1886	2.90435	2.2035	4.45345	2.62752	5.76472	3.34464	2.76094	3.35783	2.77843	1.52072	2.06553	1.91968	2.07627	2.85014
ENSMUSG00000018428	ENSMUSG00000018428.15	Akap1	39.525	35.6458	39.0032	45.0138	45.8095	51.5629	44.3	40.9574	44.0998	41.1538	44.6345	46.6762	21.9298	43.1688	36.4479	37.783	38.1092	35.977	37.8688	39.3721	46.7182	38.4876
ENSMUSG00000018433	ENSMUSG00000018433.14	Nol11	5.9901	8.4693	10.3233	9.28621	6.6117	9.03593	8.27752	7.80282	11.0522	12.0385	8.9767	9.23161	10.3715	10.2742	6.88279	7.59435	6.43799	8.75821	8.29875	7.2378	6.86038	7.86693
ENSMUSG00000018442	ENSMUSG00000018442.13	Derl2	63.4823	56.5832	58.459	67.3287	53.4121	62.6071	75.0679	52.4522	80.9551	67.8317	60.75	68.5424	36.0135	65.6462	53.0425	48.7616	50.9161	59.3475	56.9986	55.8076	65.0734	65.9393
ENSMUSG00000018446	ENSMUSG00000018446.8	C1qbp	103.617	110.032	89.3425	100.091	75.0511	68.0355	98.5653	78.3083	96.0275	88.9041	105.63	78.337	49.9804	73.8564	93.6575	93.1093	83.062	104.482	74.1036	83.4996	83.5363	71.3589
ENSMUSG00000018449	ENSMUSG00000018449.12	Rpain	82.2341	105.607	88.2232	82.2213	72.7186	73.5782	82.0843	73.3442	95.4494	88.9068	64.9121	96.2422	37.8499	79.6322	63.4761	69.3213	68.9427	72.118	102.05	72.5255	84.6253	97.8048
ENSMUSG00000018459	ENSMUSG00000018459.15	Slc13a3	24.3742	44.2587	16.3084	19.8665	8.87473	9.34136	13.1085	24.5698	14.9364	9.6335	22.285	26.6005	13.32	24.719	21.3381	15.2345	15.1433	21.3685	19.0595	27.464	14.9509	20.6013
ENSMUSG00000018470	ENSMUSG00000018470.8	Kcnab3	0.370394	0.285402	0.159793	0.174499	0.146615	0.358458	0.274386	0.261515	0.0555269	0.0865958	0.0949458	0.295907	0.0845448	0.190956	0.147539	0.0924952	0.136488	0.362199	0.518129	0.255916	0.577064	0.616045
ENSMUSG00000018474	ENSMUSG00000018474.17	Chd3	82.5373	59.9389	78.5417	59.7883	73.4327	81.8322	76.1596	68.1447	55.1176	74.3725	53.3157	119.092	43.5641	89.9146	58.4658	60.1397	57.7666	63.7854	85.6906	64.8709	67.3898	54.7656
ENSMUSG00000018476	ENSMUSG00000018476.7	Kdm6b	10.3998	7.96519	9.89738	6.55591	7.95477	8.03051	9.00812	7.35626	7.11106	7.1885	7.22557	8.06811	8.44716	9.21015	8.12195	9.89391	8.98068	7.99226	6.86616	5.843	7.69204	5.34904
ENSMUSG00000018481	ENSMUSG00000018481.9	Appbp2	3.51022	3.96308	4.51755	4.49633	4.38106	4.36331	3.82877	3.87758	3.59531	3.75007	3.65879	3.81878	4.82566	3.93098	4.70511	4.59187	4.4901	4.44982	3.78841	4.16097	3.76778	3.88397
ENSMUSG00000018486	ENSMUSG00000018486.2	Wnt9b	0.372216	0.347643	0.212336	0.27455	0.267884	0.439505	0.34258	0.253842	0.186	0.261065	0.398999	0.397047	0.111565	0.366346	0.345389	0.312651	0.301334	0.438432	0.481233	0.248407	0.408143	0.341089
ENSMUSG00000018500	ENSMUSG00000018500.2	Adora2b	0	0	0	0	0	0	0	0.01997	0.113072	0.0423213	0	0	0.149207	0.0233311	0.0225329	0	0.0277935	0	0	0	0	0
ENSMUSG00000018501	ENSMUSG00000018501.17	Ncor1	100.143	89.4997	85.3566	102.837	85.5615	118.46	92.542	74.0119	69.2852	66.3856	79.3724	84.1111	82.5026	94.0206	99.6404	89.2543	87.2291	74.7884	83.6706	91.9634	83.811	97.6228
ENSMUSG00000018507	ENSMUSG00000018507.16	Trpv2	2.56744	0.68842	0.818827	1.24058	1.01752	1.1784	0.808151	1.81771	1.15609	1.45116	1.62001	0.817068	3.16272	1.62909	1.01145	1.0991	1.03965	0.772503	1.10507	0.706642	0.964198	1.16602
ENSMUSG00000018509	ENSMUSG00000018509.8	Cenpv	129.542	112.803	79.3155	62.9323	109.851	96.8385	136.237	78.7549	145.534	97.6131	112.52	83.2955	60.2723	92.7308	108.816	94.7211	77.842	99.7918	109.509	110.874	91.5677	86.1922
ENSMUSG00000018537	ENSMUSG00000018537.16	Pcgf2	11.6963	6.79769	4.82161	4.96064	7.17188	8.30582	8.43265	7.87384	5.24749	5.02993	4.72709	9.20775	11.3892	6.60221	4.03835	3.28325	3.67032	3.92383	6.01116	5.38262	7.5087	6.41135
ENSMUSG00000018541	ENSMUSG00000018541.10	Cwc25	3.16693	4.56916	3.9255	4.06598	3.89774	4.64677	4.13212	3.18606	3.24324	3.42477	2.96659	4.19073	3.21937	4.15231	5.72338	3.59299	3.47376	4.00171	3.77986	4.0971	4.80758	5.63578
ENSMUSG00000018547	ENSMUSG00000018547.8	Pip4k2b	3.79627	3.93883	3.9153	4.32071	4.47668	6.07281	4.3214	4.32569	3.90676	3.84544	3.6998	4.25648	5.18198	4.40264	4.38677	3.86713	5.30012	4.38858	4.4096	5.09657	5.79548	4.34953
ENSMUSG00000018548	ENSMUSG00000018548.15	Trim37	3.60519	3.903	5.39516	7.89656	5.70391	3.92334	3.60955	5.20161	3.95972	4.68326	6.20723	4.04257	5.74194	3.47625	8.14825	6.84591	5.98499	6.62973	4.14239	3.28369	2.98062	3.22477
ENSMUSG00000018554	ENSMUSG00000018554.13	Ybx2	0.637295	0	0.166629	0	0.186862	0.32461	0.314736	0.65619	0.106154	0	0	0.10607	1.29304	0.547595	0.317317	0	0	0	0.0990541	0	0	0
ENSMUSG00000018559	ENSMUSG00000018559.16	Ctdnep1	71.1342	68.7543	58.2327	55.8694	51.8483	58.64	60.3779	51.4115	70.9206	56.1977	60.0835	63.6857	56.1209	63.2071	50.2216	50.4335	52.2695	55.7833	63.2811	66.9983	63.1768	72.8633
ENSMUSG00000018565	ENSMUSG00000018565.17	Elp5	47.6871	36.9905	41.6372	37.8081	35.4408	36.7005	38.1627	34.2529	50.6164	37.76	38.8134	42.1467	38.7548	42.0817	30.4165	33.0308	32.2801	31.7404	34.3276	30.5885	37.9611	43.4201
ENSMUSG00000018566	ENSMUSG00000018566.14	Slc2a4	0.98419	0.305787	0.249028	0.997138	0.795909	0.533644	1.69335	0.364253	0.475945	1.02431	0.618504	1.15721	0.877656	0.818383	0.2055	0.840385	0.33147	0.791664	0.266467	0.178227	0.143601	0.112008
ENSMUSG00000018567	ENSMUSG00000018567.14	Gabarap	332.051	378.276	309.617	279.944	227.07	238.303	302.632	249.302	368.011	285.407	329.871	311.432	219.024	286.491	255.687	255.393	246.001	269.118	268.25	290.36	252.887	320.719
ENSMUSG00000018569	ENSMUSG00000018569.12	Cldn7	8.6766	1.50577	4.96642	0.98203	3.5067	20.7835	0.231624	1.44873	1.87493	1.75441	1.92358	3.04434	57.9278	0.96718	3.96989	3.9821	1.15217	4.12766	0.874764	2.83543	0.235709	0.472762
ENSMUSG00000018570	ENSMUSG00000018570.17	2810408A11Rik	0	0.399808	0.0610495	0.203708	0.0684624	0.0396435	0.0768753	0.171725	0.0777855	0.0727853	0	0.0777235	0.355307	0.0401255	0.0775055	0.272103	0.1434	0.114163	0.108874	0.100829	0.547617	0.509951
ENSMUSG00000018572	ENSMUSG00000018572.10	Phf23	6.97362	12.3461	7.63852	11.3424	11.0416	12.6859	12.5706	11.7377	10.1806	14.6036	11.2108	10.3714	9.09585	14.9203	14.385	6.51804	16.0608	13.0298	9.49963	14.4548	11.2653	13.9334
ENSMUSG00000018574	ENSMUSG00000018574.14	Acadvl	477.904	536.528	340.475	349.228	278.266	280.296	377.924	322.805	409.612	325.552	404.521	395.545	150.065	335.469	336.336	337.494	323.908	360.417	337.092	350.367	385.336	401.596
ENSMUSG00000018581	ENSMUSG00000018581.15	Dnah11	0.00522512	0.0134205	0	0.00547032	0.00229809	0.0106458	0	0.0138344	0.00783314	0.112387	0.00267879	0.00260896	0.0331296	0.0026938	0.00520329	0.0130482	0.00320903	0.0536499	0.0268004	0	0.005252	0
ENSMUSG00000018583	ENSMUSG00000018583.5	G3bp1	7.01804	7.62141	7.2281	8.07204	6.9304	7.91579	7.51451	8.03708	7.36287	7.61004	7.68349	8.93778	10.255	8.1734	8.48716	7.46113	8.40593	8.34009	7.91443	8.1821	8.45167	8.0814
ENSMUSG00000018585	ENSMUSG00000018585.9	Atox1	468.766	553.123	348.811	318.404	206.95	214.603	328.025	409.806	489.902	347.326	474.841	321.391	228.078	320.891	278.886	274.616	292.461	292.383	261.338	270.005	278.65	337.439
ENSMUSG00000018593	ENSMUSG00000018593.13	Sparc	30.1206	21.1768	18.8181	15.0289	29.3031	21.0879	19.015	60.754	29.7704	32.7834	25.2214	28.4363	156.399	22.6569	19.3465	22.5359	30.6227	18.9595	19.6701	21.2611	16.4764	19.0107
ENSMUSG00000018599	ENSMUSG00000018599.5	Mief2	8.45286	8.79782	7.35259	8.77241	9.12013	11.1437	10.4045	11.3933	13.3069	11.3493	8.96926	8.03663	2.95181	9.17145	11.6269	12.0489	11.8078	11.5794	13.1554	10.2746	8.05209	7.31395
ENSMUSG00000018604	ENSMUSG00000018604.18	Tbx3	10.5088	7.83953	8.31462	5.61448	13.2386	9.41523	25.5157	12.8193	27.7906	15.4937	7.01969	16.6702	7.71499	19.1535	12.2261	9.98423	4.97544	9.69613	9.82154	11.0568	9.61098	11.8812
ENSMUSG00000018623	ENSMUSG00000018623.9	Mmp7	0	0	0.0691745	0	0.116361	4.31228	0.0871065	0	0.044069	0	0.135637	0.132101	15.4328	0.0909315	0.175641	0.220227	0.0541617	0.129357	0	0.0380827	0	0
ENSMUSG00000018648	ENSMUSG00000018648.15	Dusp14	1.23593	1.04524	0.851228	1.64109	0.556843	0.522049	0.267973	0.372462	0.391655	0.394669	1.11272	0.361239	0.275229	0.248657	1.08068	2.74011	2.40676	2.1224	0.759029	0.364487	0.727196	0.486179
ENSMUSG00000018651	ENSMUSG00000018651.14	Tada2a	5.85724	2.10808	4.91625	4.02297	4.3318	5.92883	4.34822	4.77423	2.87099	4.0471	4.5521	3.204	5.62031	1.73103	3.19502	6.26063	6.96538	3.28337	7.23668	5.28421	3.89992	4.58794
ENSMUSG00000018654	ENSMUSG00000018654.17	Ikzf1	0.46488	0.308455	0.589512	0.429914	0.592939	0.528829	0.329074	0.615424	0.511071	0.992666	0.579942	0.46424	1.70172	3.38731	0.362635	0.588191	0.856525	0.537937	0.982678	0.36804	0.412757	0.484224
ENSMUSG00000018659	ENSMUSG00000018659.12	Pnpo	77.7588	108.374	85.7285	86.0282	56.5711	60.8509	73.9188	62.5556	80.0951	70.8193	80.2823	70.7411	46.0316	72.9134	76.8563	75.2921	68.9936	80.9416	76.3802	74.0644	74.4311	97.4289
ENSMUSG00000018661	ENSMUSG00000018661.17	Cog1	25.5406	26.4635	20.0988	16.3213	14.7344	17.8666	20.0261	16.0641	21.9207	21.636	18.4507	26.4163	17.8343	18.6396	15.1117	16.8976	19.3018	25.3404	17.8639	15.1472	18.6705	18.8074
[truncated: 18,663 more rows]

## Sheet: 2020-04-06_HFD_OKOvsWT_2015data
ensembl_gene_id	gene_id	mgi_symbol	baseMean	log2FoldChange	lfcSE	stat	pvalue	padj
[truncated: 20,448 more rows]

## Sheet: 2020-04-06_HFD_DKOvsWT_2015data
ensembl_gene_id	gene_id	mgi_symbol	baseMean	log2FoldChange	lfcSE	stat	pvalue	padj
[truncated: 20,448 more rows]

[truncated: 4 more sheets: 2020-04-06_HFD_DKOvsOKO_2015dat, 2020-04-06_LFD_OKOvsWT_2015data, 2020-04-06_LFD_DKOvsWT_2015data, 2020-04-06_LFD_DKOvsOKO_2015dat]
