# Supplementary material for: Specific ablation of the NCoR corepressor δ splice variant reveals alternative RNA splicing as a key regulator of hepatic metabolism
Source: PLoS One. 2020 Oct 26;15(10):e0241238. doi: 10.1371/journal.pone.0241238 (PMC7588069; doi:10.1371/journal.pone.0241238)
Supplement: S2 Table — An Excel worksheet containing all of the oligonucleotide sequences used throughout this manuscript. (XLSX) [file pone.0241238.s003.xlsx]

## Sheet: 2020 Goodson et al. Oligos
Gene Quantification Oligonucleotide Sequences
Gene	Accession No.	Forward Oligonucleotide Sequence	Reverse Oligonucleotide Sequence
Fabp4	NM_024406	CGTAAATGGGGATTTGGTCA	TCGACTTTCCATCCCACTTC
Pck1	NM_011044	CTGGCACCTCAGTGAAGACA	TCGATGCCTTCCCAGTAAAC
Pdk4	NM_013743	TGACTGGTGTATCCCAAGCAGG	AAGCAGGACACCTGTTATCCCC
Fasn	NM_007988	GGAGGTGGTGATAGCCGGTAT	TGGGTAATCCATAGAGCCCAG
Rplp0	NM_007475	AGATTCGGGATATGCTGTTGGC	TCGGGTCCTAGACCAGTGTTC
Alternative Splicing Quantification Oligonucleotide Sequences
Gene		Forward Oligonucleotide Sequence	Reverse Oligonucleotide Sequence
NCoR Exon 37b+/-		CTGGCTGCTCTTGTGGATGCT	CTGTCCCATTCCCTCTGACTG
Combined NCoRω-/- and δ-/- Genotyping Cocktail Olignucleotide Sequences
Oligonucleotide Name		Oligonucleotide Sequence
mNCoR1D Mut-Up		CAAAGTTCAGACTCTTCTAGTAGCTCC
mNCOR1long Mut-Up		GATGGATGTTTCCAAAACAAAAGAGTCC
mNCoR1 Gen-Dn		AGATACATTTTTGCACCCACGA
WT_mNCoR_1756-Up		cgtcagggtgtcctctctcc
WT_mNCoR_2106-Dn		tcccatttctgtggaacaatct
mSRY-Up C		GGGCCATGTCAAGCGCCCCA
mSRY-Dn C		ACCTGCATCCCAGCTGCTTGCT
Mouse Strain	PCR Product Size
WT	351
NCoRδ-/-	529
NCoRω-/-	171
SRY	122
Heterozygous mice produce two PCR products, one of the mutant size and one of the WT size.
SRY confirms the sex of the mice, producing a PCR product in male mice
