# Supplementary material for: Specific ablation of the NCoR corepressor δ splice variant reveals alternative RNA splicing as a key regulator of hepatic metabolism
Source: PLoS One. 2020 Oct 26;15(10):e0241238. doi: 10.1371/journal.pone.0241238 (PMC7588069; doi:10.1371/journal.pone.0241238)
Supplement: S3 Table — An Excel worksheet containing the quantification of GST pulldown assays between select nuclear receptors and NCoRω and NCoRδ RIDS [34]. Mean for NCoRω and NCoRδ refers to the mean percentage of the in vitro translated nuclear receptor copurified with GST-NCoRω or -NCoRδ RID fusion. (XLSX) [file pone.0241238.s004.xlsx]

## Sheet: NCoR Isoform GST-Pulldown Table
	NCoRδ/NCoRω Ratio			NCoRδ			NCoRω
NR	Ratio	Lower 95% CI	Upper 95% CI	Mean	SEM	n	Mean	SEM	n
PPARα	0.785445	0.562565	1.2042	1.26684	0.0823858	3	1.6129	0.227115	6
PPARγ	0.878229	0.65646	1.30096	1.8441	0.0624024	3	2.09979	0.284532	6
FXR	0.351355	0.294731	0.426789	0.47716	0.0176261	3	1.35806	0.0927286	6
TRα	0.424	0.25	0.6	2.1	0.2	2	4.95	0.05	2
LXRα	0.505381	0.455561	0.559362	4.45107	0.128124	3	8.80736	0.203098	3
	Confidence intervals calculated for ratios using GraphPad softwares error propagation QickCalc:
	https://www.graphpad.com/quickcalcs/errorProp1/?Format=SEM
